# Supplementary material for: P4HA2 activates mTOR via hydroxylation and targeting P4HA2-mTOR inhibits lung adenocarcinoma cell growth
Source: Oncogene. 2024 Apr 23;43(24):1813–23. doi: 10.1038/s41388-024-03032-1 (PMC11164680; doi:10.1038/s41388-024-03032-1)
Supplement: Supplementary file 10 — Table S1 (Excel Table). Mass spectrometry-based proteomic analysis for identifying potential mTOR- and P4HA2-interacting proteins [file 41388_2024_3032_MOESM10_ESM.xlsx]

## Sheet: Table S1A
Table S1A. Mass spectrometry-based proteomic analysis for identifying potential mTOR-interacting proteins.
Accession	Description	Score	Coverage [%]	# Proteins	# Unique Peptides	# Peptides	# PSMs	# AAs	MW [kDa]	calc. pI
P35580	Myosin-10 OS=Homo sapiens OX=9606 GN=MYH10 PE=1 SV=3 - [MYH10_HUMAN]	381.638	52.88	16	104	117	168	1976	228.858	5.5415
P35579	Myosin-9 OS=Homo sapiens OX=9606 GN=MYH9 PE=1 SV=4 - [MYH9_HUMAN]	350.465	53.27	14	93	109	155	1960	226.392	5.60498
Q15149-7	Isoform 7 of Plectin OS=Homo sapiens OX=9606 GN=PLEC - [PLEC_HUMAN]	163.735	24.1	15	87	87	91	4515	512.292	5.77002
A0A0A0MRM8	Unconventional myosin-VI OS=Homo sapiens OX=9606 GN=MYO6 PE=1 SV=1 - [A0A0A0MRM8_HUMAN]	104.354	37.91	10	42	42	48	1253	144.924	8.55811
Q92499	ATP-dependent RNA helicase DDX1 OS=Homo sapiens OX=9606 GN=DDX1 PE=1 SV=2 - [DDX1_HUMAN]	78.8841	47.03	5	31	31	37	740	82.3798	7.2251
O75643	U5 small nuclear ribonucleoprotein 200 kDa helicase OS=Homo sapiens OX=9606 GN=SNRNP200 PE=1 SV=2 - [U520_HUMAN]	55.8935	18.59	3	29	29	32	2136	244.353	6.06201
P08670	Vimentin OS=Homo sapiens OX=9606 GN=VIM PE=1 SV=4 - [VIME_HUMAN]	77.2389	51.29	9	28	28	34	466	53.6191	5.12256
Q9UHB6	LIM domain and actin-binding protein 1 OS=Homo sapiens OX=9606 GN=LIMA1 PE=1 SV=1 - [LIMA1_HUMAN]	77.428	36.89	8	1	28	34	759	85.1734	6.84424
Q9UHB6-4	Isoform 4 of LIM domain and actin-binding protein 1 OS=Homo sapiens OX=9606 GN=LIMA1 - [LIMA1_HUMAN]	73.0823	36.97	4	1	28	33	760	85.1713	6.75635
Q00839	Heterogeneous nuclear ribonucleoprotein U OS=Homo sapiens OX=9606 GN=HNRNPU PE=1 SV=6 - [HNRPU_HUMAN]	75.2483	36	16	25	25	36	825	90.528	5.99854
Q12906-7	Isoform 7 of Interleukin enhancer-binding factor 3 OS=Homo sapiens OX=9606 GN=ILF3 - [ILF3_HUMAN]	43.674	32.96	19	24	24	28	898	95.7483	8.80713
Q9NYF8-2	Isoform 2 of Bcl-2-associated transcription factor 1 OS=Homo sapiens OX=9606 GN=BCLAF1 - [BCLF1_HUMAN]	54.7695	28.65	10	2	24	25	918	105.885	9.979
Q6WCQ1-3	Isoform 3 of Myosin phosphatase Rho-interacting protein OS=Homo sapiens OX=9606 GN=MPRIP - [MPRIP_HUMAN]	39.1854	33.5	9	10	23	25	1000	113.978	6.354
Q9NYF8-3	Isoform 3 of Bcl-2-associated transcription factor 1 OS=Homo sapiens OX=9606 GN=BCLAF1 - [BCLF1_HUMAN]	50.9691	29.57	9	1	23	24	869	100.172	9.94971
Q9Y2W1	Thyroid hormone receptor-associated protein 3 OS=Homo sapiens OX=9606 GN=THRAP3 PE=1 SV=2 - [TR150_HUMAN]	63.7618	25.03	1	22	22	27	955	108.601	10.1548
Q69YQ0-2	Isoform 2 of Cytospin-A OS=Homo sapiens OX=9606 GN=SPECC1L - [CYTSA_HUMAN]	50.0716	27.27	5	22	22	25	1078	120.108	5.75732
O94832	Unconventional myosin-Id OS=Homo sapiens OX=9606 GN=MYO1D PE=1 SV=2 - [MYO1D_HUMAN]	28.3504	22.96	4	22	22	23	1006	116.129	9.39307
P60709	Actin, cytoplasmic 1 OS=Homo sapiens OX=9606 GN=ACTB PE=1 SV=1 - [ACTB_HUMAN]	137.614	69.6	21	11	22	81	375	41.7097	5.47803
P52272-2	Isoform 2 of Heterogeneous nuclear ribonucleoprotein M OS=Homo sapiens OX=9606 GN=HNRNPM - [HNRPM_HUMAN]	65.7962	40.67	11	9	22	35	691	73.5724	8.82178
Q5HY54	Filamin-A OS=Homo sapiens OX=9606 GN=FLNA PE=1 SV=1 - [Q5HY54_HUMAN]	24.655	13.35	8	21	21	21	2607	276.378	6.04932
S4R3H4	Apoptotic chromatin condensation inducer in the nucleus OS=Homo sapiens OX=9606 GN=ACIN1 PE=1 SV=1 - [S4R3H4_HUMAN]	45.5346	23.23	6	1	21	26	1283	145.355	5.99854
Q9UKV3-5	Isoform 4 of Apoptotic chromatin condensation inducer in the nucleus OS=Homo sapiens OX=9606 GN=ACIN1 - [ACINU_HUMAN]	42.8477	22.29	2	1	21	26	1328	150.467	6.43018
O14974	Protein phosphatase 1 regulatory subunit 12A OS=Homo sapiens OX=9606 GN=PPP1R12A PE=1 SV=1 - [MYPT1_HUMAN]	52.9151	29.32	14	20	20	23	1030	115.211	5.40186
Q9P0K7-3	Isoform 3 of Ankycorbin OS=Homo sapiens OX=9606 GN=RAI14 - [RAI14_HUMAN]	49.073	33.44	13	20	20	23	972	109.013	6.02393
O43795-2	Isoform 2 of Unconventional myosin-Ib OS=Homo sapiens OX=9606 GN=MYO1B - [MYO1B_HUMAN]	32.5375	22.63	11	20	20	21	1078	124.872	9.20264
Q6P2Q9	Pre-mRNA-processing-splicing factor 8 OS=Homo sapiens OX=9606 GN=PRPF8 PE=1 SV=2 - [PRP8_HUMAN]	23.097	10.41	3	20	20	21	2335	273.427	8.83643
P11021	Endoplasmic reticulum chaperone BiP OS=Homo sapiens OX=9606 GN=HSPA5 PE=1 SV=2 - [BIP_HUMAN]	43.3222	34.56	4	18	20	21	654	72.2884	5.16064
O00159-3	Isoform 3 of Unconventional myosin-Ic OS=Homo sapiens OX=9606 GN=MYO1C - [MYO1C_HUMAN]	42.4305	21.74	12	19	19	22	1044	119.554	9.45166
Q14247	Src substrate cortactin OS=Homo sapiens OX=9606 GN=CTTN PE=1 SV=2 - [SRC8_HUMAN]	35.5171	45.27	5	19	19	20	550	61.5485	5.40186
Q7Z406	Myosin-14 OS=Homo sapiens OX=9606 GN=MYH14 PE=1 SV=2 - [MYH14_HUMAN]	33.0399	11.63	18	12	19	24	1995	227.732	5.60498
Q15424-2	Isoform 2 of Scaffold attachment factor B1 OS=Homo sapiens OX=9606 GN=SAFB - [SAFB1_HUMAN]	54.856	25.71	5	10	19	23	848	95.1232	6.45557
Q99459	Cell division cycle 5-like protein OS=Homo sapiens OX=9606 GN=CDC5L PE=1 SV=2 - [CDC5L_HUMAN]	33.81	36.53	1	18	18	18	802	92.1937	8.17725
Q16643	Drebrin OS=Homo sapiens OX=9606 GN=DBN1 PE=1 SV=4 - [DREB_HUMAN]	51.7625	34.21	7	17	17	22	649	71.3854	4.44971
O75369-6	Isoform 6 of Filamin-B OS=Homo sapiens OX=9606 GN=FLNB - [FLNB_HUMAN]	26.1389	10.13	13	17	17	17	2537	271.244	5.71924
Q96N67-4	Isoform 4 of Dedicator of cytokinesis protein 7 OS=Homo sapiens OX=9606 GN=DOCK7 - [DOCK7_HUMAN]	25.4029	11.44	19	17	17	17	2098	238.123	6.82959
P18583-7	Isoform G of Protein SON OS=Homo sapiens OX=9606 GN=SON - [SON_HUMAN]	22.5386	12.78	13	17	17	21	2386	259.431	5.73193
A0A0D9SFB3	ATP-dependent RNA helicase DDX3X OS=Homo sapiens OX=9606 GN=DDX3X PE=1 SV=1 - [A0A0D9SFB3_HUMAN]	49.5207	33.75	21	16	17	19	640	70.7961	7.35693
P22626	Heterogeneous nuclear ribonucleoproteins A2/B1 OS=Homo sapiens OX=9606 GN=HNRNPA2B1 PE=1 SV=2 - [ROA2_HUMAN]	47.5987	39.38	3	14	17	22	353	37.4067	8.95361
O15460-2	Isoform IIa of Prolyl 4-hydroxylase subunit alpha-2 OS=Homo sapiens OX=9606 GN=P4HA2 - [P4HA2_HUMAN]	54.0806	36.21	10	16	16	22	533	60.5946	5.70654
Q5BKZ1	DBIRD complex subunit ZNF326 OS=Homo sapiens OX=9606 GN=ZNF326 PE=1 SV=2 - [ZN326_HUMAN]	45.2063	31.62	5	16	16	23	582	65.6131	5.14795
P61247	40S ribosomal protein S3a OS=Homo sapiens OX=9606 GN=RPS3A PE=1 SV=2 - [RS3A_HUMAN]	43.4008	55.68	12	16	16	22	264	29.9257	9.72998
Q9H307	Pinin OS=Homo sapiens OX=9606 GN=PNN PE=1 SV=5 - [PININ_HUMAN]	35.1953	23.01	3	16	16	16	717	81.579	7.13721
Q9Y3I0	tRNA-splicing ligase RtcB homolog OS=Homo sapiens OX=9606 GN=RTCB PE=1 SV=1 - [RTCB_HUMAN]	32.8443	39.01	1	16	16	19	505	55.1749	7.2251
P09874	Poly [ADP-ribose] polymerase 1 OS=Homo sapiens OX=9606 GN=PARP1 PE=1 SV=4 - [PARP1_HUMAN]	30.5744	21.3	1	16	16	17	1014	113.012	8.88037
P06753-2	Isoform 2 of Tropomyosin alpha-3 chain OS=Homo sapiens OX=9606 GN=TPM3 - [TPM3_HUMAN]	38.5317	48.79	12	11	16	17	248	29.0147	4.77979
P68032	Actin, alpha cardiac muscle 1 OS=Homo sapiens OX=9606 GN=ACTC1 PE=1 SV=1 - [ACTC_HUMAN]	76.064	44.3	13	4	16	41	377	41.9919	5.38916
Q96SB3	Neurabin-2 OS=Homo sapiens OX=9606 GN=PPP1R9B PE=1 SV=2 - [NEB2_HUMAN]	37.4969	29.69	2	15	15	17	815	89.1377	4.97021
Q15029-2	Isoform 2 of 116 kDa U5 small nuclear ribonucleoprotein component OS=Homo sapiens OX=9606 GN=EFTUD2 - [U5S1_HUMAN]	21.279	26.36	7	15	15	15	937	105.317	5.22412
P38159	RNA-binding motif protein, X chromosome OS=Homo sapiens OX=9606 GN=RBMX PE=1 SV=3 - [RBMX_HUMAN]	38.9174	37.34	10	6	15	19	391	42.3063	10.0522
Q9Y5B9	FACT complex subunit SPT16 OS=Homo sapiens OX=9606 GN=SUPT16H PE=1 SV=1 - [SP16H_HUMAN]	24.4334	16.81	1	14	14	16	1047	119.838	5.65576
P0DMV8	Heat shock 70 kDa protein 1A OS=Homo sapiens OX=9606 GN=HSPA1A PE=1 SV=1 - [HS71A_HUMAN]	36.6388	26.21	5	12	14	18	641	70.009	5.65576
P11142	Heat shock cognate 71 kDa protein OS=Homo sapiens OX=9606 GN=HSPA8 PE=1 SV=1 - [HSP7C_HUMAN]	39.0177	25.7	16	11	14	17	646	70.8542	5.51611
M0QZM1	Heterogeneous nuclear ribonucleoprotein M (Fragment) OS=Homo sapiens OX=9606 GN=HNRNPM PE=1 SV=1 - [M0QZM1_HUMAN]	49.6015	42.82	2	1	14	24	383	40.0163	6.72705
H0Y2S9	Myosin phosphatase Rho-interacting protein (Fragment) OS=Homo sapiens OX=9606 GN=MPRIP PE=1 SV=3 - [H0Y2S9_HUMAN]	25.2349	11.43	4	1	14	16	1794	203.36	5.22412
Q02878	60S ribosomal protein L6 OS=Homo sapiens OX=9606 GN=RPL6 PE=1 SV=3 - [RL6_HUMAN]	30.9376	35.42	7	13	13	17	288	32.7076	10.5796
O14744	Protein arginine N-methyltransferase 5 OS=Homo sapiens OX=9606 GN=PRMT5 PE=1 SV=4 - [ANM5_HUMAN]	30.7294	24.33	18	13	13	13	637	72.6376	6.29053
P36578	60S ribosomal protein L4 OS=Homo sapiens OX=9606 GN=RPL4 PE=1 SV=5 - [RL4_HUMAN]	28.3382	27.4	4	13	13	17	427	47.6674	11.063
O76094	Signal recognition particle subunit SRP72 OS=Homo sapiens OX=9606 GN=SRP72 PE=1 SV=3 - [SRP72_HUMAN]	27.2965	22.5	4	13	13	13	671	74.56	9.26123
Q96PK6	RNA-binding protein 14 OS=Homo sapiens OX=9606 GN=RBM14 PE=1 SV=2 - [RBM14_HUMAN]	20.1504	21.08	8	13	13	14	669	69.4489	9.67139
Q7L2E3-3	Isoform 3 of Putative ATP-dependent RNA helicase DHX30 OS=Homo sapiens OX=9606 GN=DHX30 - [DHX30_HUMAN]	19.2884	13.42	4	13	13	13	1155	129.357	8.52881
Q9UK61-3	Isoform 3 of Protein TASOR OS=Homo sapiens OX=9606 GN=FAM208A - [TASOR_HUMAN]	18.5589	11.77	5	13	13	13	1512	170.708	6.26514
Q9NYL9	Tropomodulin-3 OS=Homo sapiens OX=9606 GN=TMOD3 PE=1 SV=1 - [TMOD3_HUMAN]	30.4082	51.99	4	12	13	14	352	39.5703	5.18604
A0A087WY00	Unconventional myosin-Va OS=Homo sapiens OX=9606 GN=MYO5A PE=1 SV=1 - [A0A087WY00_HUMAN]	16.0648	10.18	12	11	13	15	1828	212.067	8.63135
P17844-2	Isoform 2 of Probable ATP-dependent RNA helicase DDX5 OS=Homo sapiens OX=9606 GN=DDX5 - [DDX5_HUMAN]	24.139	25.61	9	10	13	14	535	60.5254	9.0708
Q14151	Scaffold attachment factor B2 OS=Homo sapiens OX=9606 GN=SAFB2 PE=1 SV=1 - [SAFB2_HUMAN]	31.9818	18.36	2	4	13	16	953	107.408	6.16357
P42345	Serine/threonine-protein kinase mTOR OS=Homo sapiens OX=9606 GN=MTOR PE=1 SV=1 - [MTOR_HUMAN]	22.299	5.88	2	12	12	12	2549	288.707	7.1665
P08621	U1 small nuclear ribonucleoprotein 70 kDa OS=Homo sapiens OX=9606 GN=SNRNP70 PE=1 SV=2 - [RU17_HUMAN]	31.5914	25.4	6	12	12	17	437	51.5258	9.93506
P39023	60S ribosomal protein L3 OS=Homo sapiens OX=9606 GN=RPL3 PE=1 SV=2 - [RL3_HUMAN]	29.331	31.76	7	12	12	13	403	46.0798	10.1841
P43243	Matrin-3 OS=Homo sapiens OX=9606 GN=MATR3 PE=1 SV=2 - [MATR3_HUMAN]	21.4358	16.88	20	12	12	15	847	94.5648	6.25244
O43143	Pre-mRNA-splicing factor ATP-dependent RNA helicase DHX15 OS=Homo sapiens OX=9606 GN=DHX15 PE=1 SV=2 - [DHX15_HUMAN]	21.3121	15.85	1	12	12	12	795	90.8752	7.45947
Q15393	Splicing factor 3B subunit 3 OS=Homo sapiens OX=9606 GN=SF3B3 PE=1 SV=4 - [SF3B3_HUMAN]	15.6391	13.06	6	12	12	12	1217	135.492	5.26221
Q9UQ35	Serine/arginine repetitive matrix protein 2 OS=Homo sapiens OX=9606 GN=SRRM2 PE=1 SV=2 - [SRRM2_HUMAN]	13.0059	6.07	8	12	12	12	2752	299.438	12.0591
P31943	Heterogeneous nuclear ribonucleoprotein H OS=Homo sapiens OX=9606 GN=HNRNPH1 PE=1 SV=4 - [HNRH1_HUMAN]	35.8938	41.2	23	7	12	23	449	49.1984	6.30322
P68371	Tubulin beta-4B chain OS=Homo sapiens OX=9606 GN=TUBB4B PE=1 SV=1 - [TBB4B_HUMAN]	38.8135	40	22	4	12	21	445	49.799	4.89404
P46777	60S ribosomal protein L5 OS=Homo sapiens OX=9606 GN=RPL5 PE=1 SV=3 - [RL5_HUMAN]	29.0849	32.66	2	11	11	13	297	34.3407	9.71533
P62424	60S ribosomal protein L7a OS=Homo sapiens OX=9606 GN=RPL7A PE=1 SV=2 - [RL7A_HUMAN]	28.7123	39.1	3	11	11	12	266	29.977	10.6089
P62701	40S ribosomal protein S4, X isoform OS=Homo sapiens OX=9606 GN=RPS4X PE=1 SV=2 - [RS4X_HUMAN]	26.9922	41.44	4	11	11	12	263	29.5791	10.1548
Q14498-3	Isoform 3 of RNA-binding protein 39 OS=Homo sapiens OX=9606 GN=RBM39 - [RBM39_HUMAN]	20.6763	27.17	15	11	11	13	508	57.0544	10.0083
B4DXW1	Actin-related protein 3 OS=Homo sapiens OX=9606 GN=ACTR3 PE=1 SV=1 - [B4DXW1_HUMAN]	17.637	37.6	3	11	11	13	367	41.9773	5.61768
P06396-2	Isoform 2 of Gelsolin OS=Homo sapiens OX=9606 GN=GSN - [GELS_HUMAN]	17.4042	22.57	8	11	11	11	731	80.5905	5.84619
P51991	Heterogeneous nuclear ribonucleoprotein A3 OS=Homo sapiens OX=9606 GN=HNRNPA3 PE=1 SV=2 - [ROA3_HUMAN]	32.9667	27.78	2	10	11	14	378	39.5706	9.01221
P07437	Tubulin beta chain OS=Homo sapiens OX=9606 GN=TUBB PE=1 SV=2 - [TBB5_HUMAN]	36.0821	36.71	19	3	11	17	444	49.639	4.89404
Q96E39	RNA binding motif protein, X-linked-like-1 OS=Homo sapiens OX=9606 GN=RBMXL1 PE=1 SV=1 - [RMXL1_HUMAN]	30.5593	30.77	3	2	11	14	390	42.1162	9.89111
P62136	Serine/threonine-protein phosphatase PP1-alpha catalytic subunit OS=Homo sapiens OX=9606 GN=PPP1CA PE=1 SV=1 - [PP1A_HUMAN]	17.8095	36.67	15	2	11	11	330	37.4878	6.32861
G3V4W0	Heterogeneous nuclear ribonucleoproteins C1/C2 (Fragment) OS=Homo sapiens OX=9606 GN=HNRNPC PE=1 SV=1 - [G3V4W0_HUMAN]	36.7429	44.27	25	10	10	14	262	28.8985	8.39697
P68363	Tubulin alpha-1B chain OS=Homo sapiens OX=9606 GN=TUBA1B PE=1 SV=1 - [TBA1B_HUMAN]	29.8695	33.92	32	10	10	14	451	50.1196	5.05908
H0YEN5	40S ribosomal protein S2 (Fragment) OS=Homo sapiens OX=9606 GN=RPS2 PE=1 SV=1 - [H0YEN5_HUMAN]	24.6417	50.77	9	10	10	14	195	21.1404	9.83252
Q9UHB9	Signal recognition particle subunit SRP68 OS=Homo sapiens OX=9606 GN=SRP68 PE=1 SV=2 - [SRP68_HUMAN]	23.1589	20.89	4	10	10	11	627	70.6856	8.55811
Q13242	Serine/arginine-rich splicing factor 9 OS=Homo sapiens OX=9606 GN=SRSF9 PE=1 SV=1 - [SRSF9_HUMAN]	22.3112	38.46	3	10	10	11	221	25.5264	8.646
O15226	NF-kappa-B-repressing factor OS=Homo sapiens OX=9606 GN=NKRF PE=1 SV=2 - [NKRF_HUMAN]	19.2324	15.36	2	10	10	10	690	77.6242	8.79248
P23396	40S ribosomal protein S3 OS=Homo sapiens OX=9606 GN=RPS3 PE=1 SV=2 - [RS3_HUMAN]	17.551	48.97	15	10	10	15	243	26.6714	9.65674
Q14126	Desmoglein-2 OS=Homo sapiens OX=9606 GN=DSG2 PE=1 SV=2 - [DSG2_HUMAN]	16.5095	12.88	1	10	10	11	1118	122.218	5.23682
P38919	Eukaryotic initiation factor 4A-III OS=Homo sapiens OX=9606 GN=EIF4A3 PE=1 SV=4 - [IF4A3_HUMAN]	27.7979	23.6	3	9	10	12	411	46.8412	6.72705
P52907	F-actin-capping protein subunit alpha-1 OS=Homo sapiens OX=9606 GN=CAPZA1 PE=1 SV=3 - [CAZA1_HUMAN]	18.108	55.59	1	8	10	13	286	32.9023	5.69385
O43390-4	Isoform 4 of Heterogeneous nuclear ribonucleoprotein R OS=Homo sapiens OX=9606 GN=HNRNPR - [HNRPR_HUMAN]	26.0902	20	6	7	10	12	535	59.9158	9.15869
O60506-2	Isoform 2 of Heterogeneous nuclear ribonucleoprotein Q OS=Homo sapiens OX=9606 GN=SYNCRIP - [HNRPQ_HUMAN]	23.443	23.64	7	7	10	11	588	65.6416	8.60205
Q92841-1	Isoform 2 of Probable ATP-dependent RNA helicase DDX17 OS=Homo sapiens OX=9606 GN=DDX17 - [DDX17_HUMAN]	17.5424	18.92	7	7	10	10	650	72.326	8.5874
P62140	Serine/threonine-protein phosphatase PP1-beta catalytic subunit OS=Homo sapiens OX=9606 GN=PPP1CB PE=1 SV=3 - [PP1B_HUMAN]	15.667	34.25	7	1	10	10	327	37.1626	6.18896
P07237	Protein disulfide-isomerase OS=Homo sapiens OX=9606 GN=P4HB PE=1 SV=3 - [PDIA1_HUMAN]	6.65466	23.23	12	9	9	9	508	57.0807	4.86865
P62241	40S ribosomal protein S8 OS=Homo sapiens OX=9606 GN=RPS8 PE=1 SV=2 - [RS8_HUMAN]	26.9629	50.96	2	9	9	12	208	24.1902	10.3159
P61160	Actin-related protein 2 OS=Homo sapiens OX=9606 GN=ACTR2 PE=1 SV=1 - [ARP2_HUMAN]	17.8033	23.6	5	9	9	10	394	44.7322	6.7417
B1AK87	Capping protein (Actin filament) muscle Z-line, beta, isoform CRA_a OS=Homo sapiens OX=9606 GN=CAPZB PE=1 SV=1 - [B1AK87_HUMAN]	13.9298	33.46	5	9	9	10	260	29.2768	6.91748
Q96II8	Leucine-rich repeat and calponin homology domain-containing protein 3 OS=Homo sapiens OX=9606 GN=LRCH3 PE=1 SV=2 - [LRCH3_HUMAN]	11.5491	19.43	11	9	9	9	777	86.03	6.7124
Q13151	Heterogeneous nuclear ribonucleoprotein A0 OS=Homo sapiens OX=9606 GN=HNRNPA0 PE=1 SV=1 - [ROA0_HUMAN]	17.0892	40.66	1	8	9	9	305	30.8218	9.29053
Q9UMS4	Pre-mRNA-processing factor 19 OS=Homo sapiens OX=9606 GN=PRPF19 PE=1 SV=1 - [PRP19_HUMAN]	12.2775	30.56	56	8	9	9	504	55.1463	6.60986
P60660-2	Isoform Smooth muscle of Myosin light polypeptide 6 OS=Homo sapiens OX=9606 GN=MYL6 - [MYL6_HUMAN]	34.3827	65.56	17	7	9	17	151	16.9501	4.55127
P35637-2	Isoform Short of RNA-binding protein FUS OS=Homo sapiens OX=9606 GN=FUS - [FUS_HUMAN]	24.9311	19.62	4	7	9	13	525	53.3228	9.36377
P47755	F-actin-capping protein subunit alpha-2 OS=Homo sapiens OX=9606 GN=CAPZA2 PE=1 SV=3 - [CAZA2_HUMAN]	13.5785	45.1	5	7	9	11	286	32.9286	5.84619
H0YKX5	Tropomyosin alpha-1 chain (Fragment) OS=Homo sapiens OX=9606 GN=TPM1 PE=1 SV=1 - [H0YKX5_HUMAN]	20.8568	55.63	17	1	9	10	142	16.3553	4.7417
P09493-2	Isoform 2 of Tropomyosin alpha-1 chain OS=Homo sapiens OX=9606 GN=TPM1 - [TPM1_HUMAN]	18.1326	34.21	14	1	9	10	228	26.6635	4.81787
P19105	Myosin regulatory light chain 12A OS=Homo sapiens OX=9606 GN=MYL12A PE=1 SV=2 - [ML12A_HUMAN]	35.4648	62.57	6	8	8	15	171	19.7815	4.80518
P31942	Heterogeneous nuclear ribonucleoprotein H3 OS=Homo sapiens OX=9606 GN=HNRNPH3 PE=1 SV=2 - [HNRH3_HUMAN]	32.4782	33.53	6	8	8	18	346	36.9031	6.87354
P62753	40S ribosomal protein S6 OS=Homo sapiens OX=9606 GN=RPS6 PE=1 SV=1 - [RS6_HUMAN]	25.7417	29.72	3	8	8	8	249	28.663	10.8433
Q9Y224	RNA transcription, translation and transport factor protein OS=Homo sapiens OX=9606 GN=RTRAF PE=1 SV=1 - [RTRAF_HUMAN]	20.7223	36.07	7	8	8	10	244	28.0507	6.65381
P62750	60S ribosomal protein L23a OS=Homo sapiens OX=9606 GN=RPL23A PE=1 SV=1 - [RL23A_HUMAN]	15.7662	42.31	6	8	8	9	156	17.6841	10.4478
Q1KMD3	Heterogeneous nuclear ribonucleoprotein U-like protein 2 OS=Homo sapiens OX=9606 GN=HNRNPUL2 PE=1 SV=1 - [HNRL2_HUMAN]	15.1955	16.73	2	8	8	9	747	85.0522	4.90674
Q9HCE1	Putative helicase MOV-10 OS=Homo sapiens OX=9606 GN=MOV10 PE=1 SV=2 - [MOV10_HUMAN]	13.499	11.67	4	8	8	8	1003	113.599	8.82178
P61978-3	Isoform 3 of Heterogeneous nuclear ribonucleoprotein K OS=Homo sapiens OX=9606 GN=HNRNPK - [HNRPK_HUMAN]	11.9578	26.36	6	8	8	9	440	48.5322	5.5415
Q9BZE4	Nucleolar GTP-binding protein 1 OS=Homo sapiens OX=9606 GN=GTPBP4 PE=1 SV=3 - [NOG1_HUMAN]	11.9475	15.46	4	8	8	8	634	73.9178	9.49561
Q9NR30-2	Isoform 2 of Nucleolar RNA helicase 2 OS=Homo sapiens OX=9606 GN=DDX21 - [DDX21_HUMAN]	10.2211	10.77	2	8	8	8	715	79.6074	9.37842
U3KQC1	WD repeat-containing protein 18 (Fragment) OS=Homo sapiens OX=9606 GN=WDR18 PE=1 SV=1 - [U3KQC1_HUMAN]	6.28734	23.86	6	8	8	8	394	43.32	6.85889
P55795	Heterogeneous nuclear ribonucleoprotein H2 OS=Homo sapiens OX=9606 GN=HNRNPH2 PE=1 SV=1 - [HNRH2_HUMAN]	17.236	24.05	1	4	8	11	449	49.2323	6.30322
P67936	Tropomyosin alpha-4 chain OS=Homo sapiens OX=9606 GN=TPM4 PE=1 SV=3 - [TPM4_HUMAN]	15.4373	35.89	10	4	8	9	248	28.5045	4.69092
P62316	Small nuclear ribonucleoprotein Sm D2 OS=Homo sapiens OX=9606 GN=SNRPD2 PE=1 SV=1 - [SMD2_HUMAN]	25.5726	49.15	4	7	7	10	118	13.5182	9.90576
P62805	Histone H4 OS=Homo sapiens OX=9606 GN=HIST1H4A PE=1 SV=2 - [H4_HUMAN]	25.5465	55.34	1	7	7	13	103	11.3604	11.356
Q9BQA1	Methylosome protein 50 OS=Homo sapiens OX=9606 GN=WDR77 PE=1 SV=1 - [MEP50_HUMAN]	24.7668	25.44	3	7	7	10	342	36.7011	5.17334
P62269	40S ribosomal protein S18 OS=Homo sapiens OX=9606 GN=RPS18 PE=1 SV=3 - [RS18_HUMAN]	23.2571	38.16	4	7	7	9	152	17.7079	10.9897
P26373	60S ribosomal protein L13 OS=Homo sapiens OX=9606 GN=RPL13 PE=1 SV=4 - [RL13_HUMAN]	19.5939	28.91	6	7	7	8	211	24.2465	11.6489
J3QLE5	Small nuclear ribonucleoprotein-associated protein N (Fragment) OS=Homo sapiens OX=9606 GN=SNRPN PE=1 SV=1 - [J3QLE5_HUMAN]	18.5829	36.69	8	7	7	11	169	17.5353	9.99365
P68104	Elongation factor 1-alpha 1 OS=Homo sapiens OX=9606 GN=EEF1A1 PE=1 SV=1 - [EF1A1_HUMAN]	18.3889	22.51	8	7	7	7	462	50.1091	9.01221
Q8NCA5-2	Isoform 2 of Protein FAM98A OS=Homo sapiens OX=9606 GN=FAM98A - [FA98A_HUMAN]	18.1165	22.2	6	7	7	8	518	55.2382	8.95361
P19338	Nucleolin OS=Homo sapiens OX=9606 GN=NCL PE=1 SV=3 - [NUCL_HUMAN]	17.0621	12.25	2	7	7	7	710	76.5684	4.70361
O15143	Actin-related protein 2/3 complex subunit 1B OS=Homo sapiens OX=9606 GN=ARPC1B PE=1 SV=3 - [ARC1B_HUMAN]	16.2643	23.39	7	7	7	7	372	40.9234	8.35303
B4DY09	Interleukin enhancer-binding factor 2 OS=Homo sapiens OX=9606 GN=ILF2 PE=1 SV=1 - [B4DY09_HUMAN]	15.9734	28.41	4	7	7	9	352	38.8862	4.94482
O15144	Actin-related protein 2/3 complex subunit 2 OS=Homo sapiens OX=9606 GN=ARPC2 PE=1 SV=1 - [ARPC2_HUMAN]	15.8779	30.33	5	7	7	10	300	34.3115	7.35693
Q08945	FACT complex subunit SSRP1 OS=Homo sapiens OX=9606 GN=SSRP1 PE=1 SV=1 - [SSRP1_HUMAN]	15.0288	14.25	3	7	7	7	709	81.0244	6.87354
Q13427-2	Isoform 2 of Peptidyl-prolyl cis-trans isomerase G OS=Homo sapiens OX=9606 GN=PPIG - [PPIG_HUMAN]	14.1445	21.01	7	7	7	8	357	40.2745	9.72998
O75533	Splicing factor 3B subunit 1 OS=Homo sapiens OX=9606 GN=SF3B1 PE=1 SV=3 - [SF3B1_HUMAN]	13.792	9.2	5	7	7	8	1304	145.738	7.09326
A0A087WXM6	60S ribosomal protein L17 (Fragment) OS=Homo sapiens OX=9606 GN=RPL17 PE=3 SV=1 - [A0A087WXM6_HUMAN]	13.5529	35.5	13	7	7	8	169	19.5732	10.0376
Q5QPL9	RNA-binding protein Raly (Fragment) OS=Homo sapiens OX=9606 GN=RALY PE=1 SV=1 - [Q5QPL9_HUMAN]	12.9852	34.18	11	7	7	7	237	24.6503	10.4917
Q9BVP2-2	Isoform 2 of Guanine nucleotide-binding protein-like 3 OS=Homo sapiens OX=9606 GN=GNL3 - [GNL3_HUMAN]	12.2146	15.46	2	7	7	7	537	60.5025	8.79248
Q13435	Splicing factor 3B subunit 2 OS=Homo sapiens OX=9606 GN=SF3B2 PE=1 SV=2 - [SF3B2_HUMAN]	12.0101	11.4	7	7	7	7	895	100.165	5.66846
P25398	40S ribosomal protein S12 OS=Homo sapiens OX=9606 GN=RPS12 PE=1 SV=3 - [RS12_HUMAN]	11.6768	50.76	1	7	7	11	132	14.5055	7.21045
Q13247-3	Isoform SRP55-3 of Serine/arginine-rich splicing factor 6 OS=Homo sapiens OX=9606 GN=SRSF6 - [SRSF6_HUMAN]	11.6099	19.4	6	7	7	11	335	38.3956	11.0044
Q07955	Serine/arginine-rich splicing factor 1 OS=Homo sapiens OX=9606 GN=SRSF1 PE=1 SV=2 - [SRSF1_HUMAN]	11.38	33.87	7	7	7	7	248	27.7278	10.3599
O43660	Pleiotropic regulator 1 OS=Homo sapiens OX=9606 GN=PLRG1 PE=1 SV=1 - [PLRG1_HUMAN]	11.0112	22.96	5	7	7	7	514	57.1581	9.17334
Q8NEY8	Periphilin-1 OS=Homo sapiens OX=9606 GN=PPHLN1 PE=1 SV=2 - [PPHLN_HUMAN]	10.5889	18.34	15	7	7	8	458	52.7051	9.11475
F8VU65	60S acidic ribosomal protein P0 (Fragment) OS=Homo sapiens OX=9606 GN=RPLP0 PE=1 SV=1 - [F8VU65_HUMAN]	9.98451	36.84	13	7	7	7	247	27.1703	8.99756
K7ENG2	U2 snRNP auxiliary factor large subunit OS=Homo sapiens OX=9606 GN=U2AF2 PE=1 SV=1 - [K7ENG2_HUMAN]	8.46745	32.9	3	7	7	7	307	33.8799	5.03369
Q9NW13-2	Isoform 2 of RNA-binding protein 28 OS=Homo sapiens OX=9606 GN=RBM28 - [RBM28_HUMAN]	7.56977	12.3	5	7	7	7	618	69.8802	8.54346
Q13573	SNW domain-containing protein 1 OS=Homo sapiens OX=9606 GN=SNW1 PE=1 SV=1 - [SNW1_HUMAN]	6.91675	19.96	4	7	7	8	536	61.4565	9.5249
H7BXY5	Nexilin (Fragment) OS=Homo sapiens OX=9606 GN=NEXN PE=1 SV=1 - [H7BXY5_HUMAN]	5.66408	16.84	7	7	7	7	576	68.8824	5.05908
Q9HCS7	Pre-mRNA-splicing factor SYF1 OS=Homo sapiens OX=9606 GN=XAB2 PE=1 SV=2 - [SYF1_HUMAN]	4.56251	12.51	1	7	7	7	855	99.9464	6.22705
P84103-2	Isoform 2 of Serine/arginine-rich splicing factor 3 OS=Homo sapiens OX=9606 GN=SRSF3 - [SRSF3_HUMAN]	13.2	51.61	3	6	7	8	124	14.1942	10.0815
Q9Y383	Putative RNA-binding protein Luc7-like 2 OS=Homo sapiens OX=9606 GN=LUC7L2 PE=1 SV=2 - [LC7L2_HUMAN]	19.5517	18.88	7	4	7	7	392	46.4856	10.0083
P09651-3	Isoform 2 of Heterogeneous nuclear ribonucleoprotein A1 OS=Homo sapiens OX=9606 GN=HNRNPA1 - [ROA1_HUMAN]	19.5119	25.09	9	3	7	10	267	29.3682	9.14404
P07900	Heat shock protein HSP 90-alpha OS=Homo sapiens OX=9606 GN=HSP90AA1 PE=1 SV=5 - [HS90A_HUMAN]	15.6148	13.39	9	3	7	7	732	84.6067	5.021
X1WI28	60S ribosomal protein L10 (Fragment) OS=Homo sapiens OX=9606 GN=RPL10 PE=1 SV=7 - [X1WI28_HUMAN]	24.0301	37.5	8	2	7	22	200	22.96	10.0083
P08238	Heat shock protein HSP 90-beta OS=Homo sapiens OX=9606 GN=HSP90AB1 PE=1 SV=4 - [HS90B_HUMAN]	9.23432	12.29	12	2	7	7	724	83.2121	5.03369
E5RI99	60S ribosomal protein L30 (Fragment) OS=Homo sapiens OX=9606 GN=RPL30 PE=1 SV=1 - [E5RI99_HUMAN]	23.4447	59.65	5	6	6	9	114	12.6476	9.5542
P06748	Nucleophosmin OS=Homo sapiens OX=9606 GN=NPM1 PE=1 SV=2 - [NPM_HUMAN]	19.3643	26.87	11	6	6	7	294	32.5548	4.77979
P30050	60S ribosomal protein L12 OS=Homo sapiens OX=9606 GN=RPL12 PE=1 SV=1 - [RL12_HUMAN]	18.56	50.3	2	6	6	9	165	17.8075	9.42236
P05387	60S acidic ribosomal protein P2 OS=Homo sapiens OX=9606 GN=RPLP2 PE=1 SV=1 - [RLA2_HUMAN]	18.465	32.17	2	6	6	9	115	11.6578	4.53857
Q07020-2	Isoform 2 of 60S ribosomal protein L18 OS=Homo sapiens OX=9606 GN=RPL18 - [RL18_HUMAN]	16.5069	45.28	8	6	6	7	159	18.08	11.8394
O00422	Histone deacetylase complex subunit SAP18 OS=Homo sapiens OX=9606 GN=SAP18 PE=1 SV=1 - [SAP18_HUMAN]	14.5468	37.25	5	6	6	7	153	17.55	9.34912
Q92665	28S ribosomal protein S31, mitochondrial OS=Homo sapiens OX=9606 GN=MRPS31 PE=1 SV=3 - [RT31_HUMAN]	13.9644	18.23	1	6	6	6	395	45.2905	9.29053
P39019	40S ribosomal protein S19 OS=Homo sapiens OX=9606 GN=RPS19 PE=1 SV=2 - [RS19_HUMAN]	13.7044	31.03	6	6	6	6	145	16.0505	10.3159
P46781	40S ribosomal protein S9 OS=Homo sapiens OX=9606 GN=RPS9 PE=1 SV=3 - [RS9_HUMAN]	13.4924	27.84	5	6	6	7	194	22.5776	10.6528
P62249	40S ribosomal protein S16 OS=Homo sapiens OX=9606 GN=RPS16 PE=1 SV=2 - [RS16_HUMAN]	13.1537	43.84	6	6	6	7	146	16.435	10.2134
Q14257	Reticulocalbin-2 OS=Homo sapiens OX=9606 GN=RCN2 PE=1 SV=1 - [RCN2_HUMAN]	10.3656	23.66	4	6	6	6	317	36.8536	4.39893
P38646	Stress-70 protein, mitochondrial OS=Homo sapiens OX=9606 GN=HSPA9 PE=1 SV=2 - [GRP75_HUMAN]	9.97409	11.19	4	6	6	6	679	73.6348	6.16357
P10809	60 kDa heat shock protein, mitochondrial OS=Homo sapiens OX=9606 GN=HSPD1 PE=1 SV=2 - [CH60_HUMAN]	9.8061	19.2	5	6	6	6	573	61.0164	5.87158
Q8IZL8	Proline-, glutamic acid- and leucine-rich protein 1 OS=Homo sapiens OX=9606 GN=PELP1 PE=1 SV=2 - [PELP1_HUMAN]	9.456	8.76	7	6	6	7	1130	119.624	4.33545
F5GYL3	ATP-dependent RNA helicase DDX24 OS=Homo sapiens OX=9606 GN=DDX24 PE=1 SV=1 - [F5GYL3_HUMAN]	9.26154	17.41	6	6	6	6	609	68.9302	9.08545
Q92747	Actin-related protein 2/3 complex subunit 1A OS=Homo sapiens OX=9606 GN=ARPC1A PE=2 SV=2 - [ARC1A_HUMAN]	8.61532	21.89	3	6	6	6	370	41.5427	8.17725
O95232	Luc7-like protein 3 OS=Homo sapiens OX=9606 GN=LUC7L3 PE=1 SV=2 - [LC7L3_HUMAN]	8.20244	19.68	6	6	6	6	432	51.4351	9.78857
M0R299	rRNA 2'-O-methyltransferase fibrillarin (Fragment) OS=Homo sapiens OX=9606 GN=FBL PE=1 SV=1 - [M0R299_HUMAN]	7.91058	31.88	9	6	6	6	229	25.2922	7.66455
Q01804	OTU domain-containing protein 4 OS=Homo sapiens OX=9606 GN=OTUD4 PE=1 SV=4 - [OTUD4_HUMAN]	7.67102	8.26	4	6	6	6	1114	123.968	6.7124
B4DJV5	Periodic tryptophan protein 1 homolog OS=Homo sapiens OX=9606 GN=PWP1 PE=1 SV=1 - [B4DJV5_HUMAN]	7.50859	19.36	3	6	6	6	439	49.0078	4.77979
Q15154-4	Isoform 4 of Pericentriolar material 1 protein OS=Homo sapiens OX=9606 GN=PCM1 - [PCM1_HUMAN]	7.36884	4.52	9	6	6	6	1860	209.987	4.99561
P40429	60S ribosomal protein L13a OS=Homo sapiens OX=9606 GN=RPL13A PE=1 SV=2 - [RL13A_HUMAN]	6.74708	27.09	4	6	6	8	203	23.5624	10.9312
E7EU96	Casein kinase II subunit alpha OS=Homo sapiens OX=9606 GN=CSNK2A1 PE=1 SV=1 - [E7EU96_HUMAN]	5.38386	24.16	5	6	6	6	385	45.2819	7.94287
P08708	40S ribosomal protein S17 OS=Homo sapiens OX=9606 GN=RPS17 PE=1 SV=2 - [RS17_HUMAN]	5.19861	36.3	5	6	6	7	135	15.5404	9.84717
Q86V48-2	Isoform 2 of Leucine zipper protein 1 OS=Homo sapiens OX=9606 GN=LUZP1 - [LUZP1_HUMAN]	4.08301	8.58	4	6	6	6	1026	114.518	8.88037
Q96IZ0	PRKC apoptosis WT1 regulator protein OS=Homo sapiens OX=9606 GN=PAWR PE=1 SV=1 - [PAWR_HUMAN]	3.75583	32.35	9	6	6	11	340	36.5454	5.41455
O75494-5	Isoform 5 of Serine/arginine-rich splicing factor 10 OS=Homo sapiens OX=9606 GN=SRSF10 - [SRS10_HUMAN]	19.3658	28.48	8	4	6	7	165	20.1049	10.0522
P52597	Heterogeneous nuclear ribonucleoprotein F OS=Homo sapiens OX=9606 GN=HNRNPF PE=1 SV=3 - [HNRPF_HUMAN]	17.9573	21.45	2	4	6	9	415	45.6429	5.57959
Q92804-2	Isoform Short of TATA-binding protein-associated factor 2N OS=Homo sapiens OX=9606 GN=TAF15 - [RBP56_HUMAN]	15.2947	20.2	5	4	6	7	589	61.521	8.01611
P62995-3	Isoform 3 of Transformer-2 protein homolog beta OS=Homo sapiens OX=9606 GN=TRA2B - [TRA2B_HUMAN]	13.8622	31.91	4	4	6	7	188	21.9217	10.1548
F8W7C6	60S ribosomal protein L10 OS=Homo sapiens OX=9606 GN=RPL10 PE=1 SV=2 - [F8W7C6_HUMAN]	18.1763	39.26	5	1	6	9	163	18.5527	9.94971
P16403	Histone H1.2 OS=Homo sapiens OX=9606 GN=HIST1H1C PE=1 SV=2 - [H12_HUMAN]	16.166	23.94	5	1	6	7	213	21.3517	10.9312
P10412	Histone H1.4 OS=Homo sapiens OX=9606 GN=HIST1H1E PE=1 SV=2 - [H14_HUMAN]	12.8148	23.29	5	1	6	7	219	21.852	11.0337
A8MUD9	60S ribosomal protein L7 OS=Homo sapiens OX=9606 GN=RPL7 PE=1 SV=1 - [A8MUD9_HUMAN]	17.207	23.08	4	5	5	6	208	24.4174	10.6675
P46778	60S ribosomal protein L21 OS=Homo sapiens OX=9606 GN=RPL21 PE=1 SV=2 - [RL21_HUMAN]	15.5139	35.63	3	5	5	6	160	18.5531	10.4917
P62280	40S ribosomal protein S11 OS=Homo sapiens OX=9606 GN=RPS11 PE=1 SV=3 - [RS11_HUMAN]	15.1191	36.71	4	5	5	6	158	18.419	10.3013
P62979	Ubiquitin-40S ribosomal protein S27a OS=Homo sapiens OX=9606 GN=RPS27A PE=1 SV=2 - [RS27A_HUMAN]	13.9179	42.31	23	5	5	13	156	17.9535	9.64209
G5E9W7	28S ribosomal protein S22, mitochondrial OS=Homo sapiens OX=9606 GN=MRPS22 PE=1 SV=1 - [G5E9W7_HUMAN]	13.5855	23.82	7	5	5	6	319	36.7829	6.81494
P61254	60S ribosomal protein L26 OS=Homo sapiens OX=9606 GN=RPL26 PE=1 SV=1 - [RL26_HUMAN]	12.4848	27.59	11	5	5	6	145	17.2475	10.5503
E7EPB3	60S ribosomal protein L14 OS=Homo sapiens OX=9606 GN=RPL14 PE=1 SV=1 - [E7EPB3_HUMAN]	11.6802	41.94	2	5	5	7	124	14.5486	10.2134
Q96HS1-2	Isoform 2 of Serine/threonine-protein phosphatase PGAM5, mitochondrial OS=Homo sapiens OX=9606 GN=PGAM5 - [PGAM5_HUMAN]	11.5377	23.14	5	5	5	5	255	28.0025	7.25439
P82675	28S ribosomal protein S5, mitochondrial OS=Homo sapiens OX=9606 GN=MRPS5 PE=1 SV=2 - [RT05_HUMAN]	10.3422	14.19	2	5	5	6	430	47.9761	9.92041
Q7Z2W4-3	Isoform 3 of Zinc finger CCCH-type antiviral protein 1 OS=Homo sapiens OX=9606 GN=ZC3HAV1 - [ZCCHV_HUMAN]	10.3333	11.22	4	5	5	5	624	67.5476	8.71924
Q9Y230-2	Isoform 2 of RuvB-like 2 OS=Homo sapiens OX=9606 GN=RUVBL2 - [RUVB2_HUMAN]	9.68292	15.79	5	5	5	5	418	46.277	5.43994
P19474	E3 ubiquitin-protein ligase TRIM21 OS=Homo sapiens OX=9606 GN=TRIM21 PE=1 SV=1 - [RO52_HUMAN]	9.43534	13.47	2	5	5	5	475	54.1351	6.37939
Q8NC51-4	Isoform 4 of Plasminogen activator inhibitor 1 RNA-binding protein OS=Homo sapiens OX=9606 GN=SERBP1 - [PAIRB_HUMAN]	9.218	15.76	4	5	5	6	387	42.4013	8.44092
O60784	Target of Myb protein 1 OS=Homo sapiens OX=9606 GN=TOM1 PE=1 SV=2 - [TOM1_HUMAN]	8.94069	17.07	9	5	5	5	492	53.7849	4.70361
P13639	Elongation factor 2 OS=Homo sapiens OX=9606 GN=EEF2 PE=1 SV=4 - [EF2_HUMAN]	8.58852	6.99	1	5	5	5	858	95.277	6.82959
P62917	60S ribosomal protein L8 OS=Homo sapiens OX=9606 GN=RPL8 PE=1 SV=2 - [RL8_HUMAN]	8.51441	28.02	5	5	5	7	257	28.0073	11.0337
Q9H0D6-2	Isoform 2 of 5'-3' exoribonuclease 2 OS=Homo sapiens OX=9606 GN=XRN2 - [XRN2_HUMAN]	8.03273	6.86	2	5	5	5	874	99.8981	8.01611
P62277	40S ribosomal protein S13 OS=Homo sapiens OX=9606 GN=RPS13 PE=1 SV=2 - [RS13_HUMAN]	7.71496	35.1	3	5	5	5	151	17.2117	10.5356
M0R3D6	60S ribosomal protein L18a (Fragment) OS=Homo sapiens OX=9606 GN=RPL18A PE=1 SV=1 - [M0R3D6_HUMAN]	6.68161	36.17	5	5	5	5	141	16.7038	10.77
E7EQV9	Ribosomal protein L15 (Fragment) OS=Homo sapiens OX=9606 GN=RPL15 PE=1 SV=1 - [E7EQV9_HUMAN]	6.16358	28.74	6	5	5	5	174	20.4971	11.2827
E9PKG1	Protein arginine N-methyltransferase 1 OS=Homo sapiens OX=9606 GN=PRMT1 PE=1 SV=1 - [E9PKG1_HUMAN]	6.01644	21.23	10	5	5	5	325	37.6848	6.15088
Q9UBB9	Tuftelin-interacting protein 11 OS=Homo sapiens OX=9606 GN=TFIP11 PE=1 SV=1 - [TFP11_HUMAN]	4.3562	8.6	6	5	5	5	837	96.7584	5.66846
Q9NX58	Cell growth-regulating nucleolar protein OS=Homo sapiens OX=9606 GN=LYAR PE=1 SV=2 - [LYAR_HUMAN]	4.19906	15.83	1	5	5	5	379	43.5879	9.53955
Q13813-3	Isoform 3 of Spectrin alpha chain, non-erythrocytic 1 OS=Homo sapiens OX=9606 GN=SPTAN1 - [SPTN1_HUMAN]	2.08732	3.34	7	5	5	5	2452	282.108	5.33838
Q92614-5	Isoform 5 of Unconventional myosin-XVIIIa OS=Homo sapiens OX=9606 GN=MYO18A - [MY18A_HUMAN]	2.04017	5.19	6	5	5	5	1581	180.383	5.90967
Q9BY77	Polymerase delta-interacting protein 3 OS=Homo sapiens OX=9606 GN=POLDIP3 PE=1 SV=2 - [PDIP3_HUMAN]	11.1343	17.34	4	4	5	8	421	46.0605	9.99365
A0A087WUK2	Heterogeneous nuclear ribonucleoprotein D-like OS=Homo sapiens OX=9606 GN=HNRNPDL PE=1 SV=1 - [A0A087WUK2_HUMAN]	11.1185	18.73	4	4	5	6	363	40.0156	9.96436
Q13243	Serine/arginine-rich splicing factor 5 OS=Homo sapiens OX=9606 GN=SRSF5 PE=1 SV=1 - [SRSF5_HUMAN]	11.0396	21.69	6	4	5	5	272	31.2453	11.5903
Q15365	Poly(rC)-binding protein 1 OS=Homo sapiens OX=9606 GN=PCBP1 PE=1 SV=2 - [PCBP1_HUMAN]	10.6211	19.1	12	4	5	5	356	37.4739	7.09326
P78332	RNA-binding protein 6 OS=Homo sapiens OX=9606 GN=RBM6 PE=1 SV=5 - [RBM6_HUMAN]	5.23267	5.52	6	4	5	5	1123	128.565	6.31592
Q13595-4	Isoform 4 of Transformer-2 protein homolog alpha OS=Homo sapiens OX=9606 GN=TRA2A - [TRA2A_HUMAN]	7.45364	28.89	4	3	5	5	180	20.577	10.1694
Q9NQ29-2	Isoform 2 of Putative RNA-binding protein Luc7-like 1 OS=Homo sapiens OX=9606 GN=LUC7L - [LUC7L_HUMAN]	14.3537	17.23	7	2	5	5	325	38.3818	10.0376
P12236	ADP/ATP translocase 3 OS=Homo sapiens OX=9606 GN=SLC25A6 PE=1 SV=4 - [ADT3_HUMAN]	8.00141	18.12	3	2	5	5	298	32.8452	9.74463
P62318-2	Isoform 2 of Small nuclear ribonucleoprotein Sm D3 OS=Homo sapiens OX=9606 GN=SNRPD3 - [SMD3_HUMAN]	13.835	50	3	4	4	6	120	13.2829	8.90967
P62263	40S ribosomal protein S14 OS=Homo sapiens OX=9606 GN=RPS14 PE=1 SV=3 - [RS14_HUMAN]	13.7859	29.8	3	4	4	4	151	16.2625	10.0522
Q96GA3	Protein LTV1 homolog OS=Homo sapiens OX=9606 GN=LTV1 PE=1 SV=1 - [LTV1_HUMAN]	13.5745	12.21	2	4	4	5	475	54.8212	4.90674
C9JXB8	60S ribosomal protein L24 OS=Homo sapiens OX=9606 GN=RPL24 PE=1 SV=1 - [C9JXB8_HUMAN]	11.6748	33.06	3	4	4	4	121	14.3598	11.312
I3L3P7	40S ribosomal protein S15a OS=Homo sapiens OX=9606 GN=RPS15A PE=1 SV=1 - [I3L3P7_HUMAN]	11.671	40	8	4	4	4	100	11.4702	10.1548
P62851	40S ribosomal protein S25 OS=Homo sapiens OX=9606 GN=RPS25 PE=1 SV=1 - [RS25_HUMAN]	11.2239	24	1	4	4	4	125	13.7337	10.1108
Q9Y676	28S ribosomal protein S18b, mitochondrial OS=Homo sapiens OX=9606 GN=MRPS18B PE=1 SV=1 - [RT18B_HUMAN]	10.4356	22.09	2	4	4	4	258	29.377	9.37842
Q96EY7	Pentatricopeptide repeat domain-containing protein 3, mitochondrial OS=Homo sapiens OX=9606 GN=PTCD3 PE=1 SV=3 - [PTCD3_HUMAN]	10.0525	10.16	2	4	4	4	689	78.4997	6.41748
P62829	60S ribosomal protein L23 OS=Homo sapiens OX=9606 GN=RPL23 PE=1 SV=1 - [RL23_HUMAN]	9.79217	36.43	5	4	4	5	140	14.8561	10.5063
Q15050	Ribosome biogenesis regulatory protein homolog OS=Homo sapiens OX=9606 GN=RRS1 PE=1 SV=2 - [RRS1_HUMAN]	9.40506	16.16	1	4	4	4	365	41.1682	10.6968
Q9BU76-4	Isoform 4 of Multiple myeloma tumor-associated protein 2 OS=Homo sapiens OX=9606 GN=MMTAG2 - [MMTA2_HUMAN]	9.36421	28.57	4	4	4	4	189	20.5233	9.02686
Q9Y2R9	28S ribosomal protein S7, mitochondrial OS=Homo sapiens OX=9606 GN=MRPS7 PE=1 SV=2 - [RT07_HUMAN]	8.78596	21.49	5	4	4	5	242	28.116	9.99365
Q9Y265	RuvB-like 1 OS=Homo sapiens OX=9606 GN=RUVBL1 PE=1 SV=1 - [RUVB1_HUMAN]	8.77817	12.5	5	4	4	4	456	50.1963	6.41748
E9PLL6	60S ribosomal protein L27a OS=Homo sapiens OX=9606 GN=RPL27A PE=1 SV=1 - [E9PLL6_HUMAN]	8.58435	37.96	4	4	4	4	108	12.1935	11.4585
H0YA55	Serum albumin (Fragment) OS=Homo sapiens OX=9606 GN=ALB PE=1 SV=1 - [H0YA55_HUMAN]	8.26124	8.37	10	4	4	4	454	51.5358	6.94678
Q9UBI6	Guanine nucleotide-binding protein G(I)/G(S)/G(O) subunit gamma-12 OS=Homo sapiens OX=9606 GN=GNG12 PE=1 SV=3 - [GBG12_HUMAN]	7.83215	59.72	1	4	4	4	72	8.00117	8.96826
Q9Y3U8	60S ribosomal protein L36 OS=Homo sapiens OX=9606 GN=RPL36 PE=1 SV=3 - [RL36_HUMAN]	7.76135	29.52	3	4	4	5	105	12.2459	11.5903
O75934	Pre-mRNA-splicing factor SPF27 OS=Homo sapiens OX=9606 GN=BCAS2 PE=1 SV=1 - [SPF27_HUMAN]	7.55553	27.11	1	4	4	4	225	26.115	5.65576
Q5SRN1	Pre-mRNA-processing factor 17 OS=Homo sapiens OX=9606 GN=CDC40 PE=1 SV=1 - [Q5SRN1_HUMAN]	7.05248	11.13	2	4	4	4	539	60.7921	6.7124
Q96T37-4	Isoform 4 of Putative RNA-binding protein 15 OS=Homo sapiens OX=9606 GN=RBM15 - [RBM15_HUMAN]	6.98524	5.26	5	4	4	4	913	99.6409	9.92041
J3QR09	Ribosomal protein L19 OS=Homo sapiens OX=9606 GN=RPL19 PE=1 SV=1 - [J3QR09_HUMAN]	6.92338	17.62	4	4	4	5	193	23.1201	11.4731
O00267-2	Isoform 2 of Transcription elongation factor SPT5 OS=Homo sapiens OX=9606 GN=SUPT5H - [SPT5H_HUMAN]	6.86861	7.39	2	4	4	4	1083	120.424	5.09717
A0A0A0MRQ5	Peroxiredoxin-1 OS=Homo sapiens OX=9606 GN=PRDX1 PE=1 SV=1 - [A0A0A0MRQ5_HUMAN]	6.71002	52.58	6	4	4	4	97	10.6695	8.71924
P62314	Small nuclear ribonucleoprotein Sm D1 OS=Homo sapiens OX=9606 GN=SNRPD1 PE=1 SV=1 - [SMD1_HUMAN]	6.09379	37.82	3	4	4	5	119	13.2734	11.561
F5GYV5	ADP-ribosylation factor-like protein 6-interacting protein 4 (Fragment) OS=Homo sapiens OX=9606 GN=ARL6IP4 PE=1 SV=1 - [F5GYV5_HUMAN]	5.94428	23.7	13	4	4	4	211	23.6735	10.9604
P82930	28S ribosomal protein S34, mitochondrial OS=Homo sapiens OX=9606 GN=MRPS34 PE=1 SV=2 - [RT34_HUMAN]	5.53291	18.35	2	4	4	5	218	25.6345	9.979
Q99549	M-phase phosphoprotein 8 OS=Homo sapiens OX=9606 GN=MPHOSPH8 PE=1 SV=2 - [MPP8_HUMAN]	5.4775	8.72	3	4	4	5	860	97.1228	6.06201
P62906	60S ribosomal protein L10a OS=Homo sapiens OX=9606 GN=RPL10A PE=1 SV=2 - [RL10A_HUMAN]	5.35457	17.05	1	4	4	4	217	24.8155	9.93506
O95816	BAG family molecular chaperone regulator 2 OS=Homo sapiens OX=9606 GN=BAG2 PE=1 SV=1 - [BAG2_HUMAN]	5.32154	27.96	2	4	4	4	211	23.7572	6.69775
F8W118	Nucleosome assembly protein 1-like 1 (Fragment) OS=Homo sapiens OX=9606 GN=NAP1L1 PE=1 SV=1 - [F8W118_HUMAN]	4.97182	36.84	28	4	4	5	209	24.6783	4.67822
J3QLR8	28S ribosomal protein S23, mitochondrial OS=Homo sapiens OX=9606 GN=MRPS23 PE=1 SV=1 - [J3QLR8_HUMAN]	4.6433	30.92	2	4	4	4	152	17.5064	9.62744
P51114-2	Isoform 2 of Fragile X mental retardation syndrome-related protein 1 OS=Homo sapiens OX=9606 GN=FXR1 - [FXR1_HUMAN]	4.63289	15.21	10	4	4	4	539	60.7544	6.39209
Q2TAY7	WD40 repeat-containing protein SMU1 OS=Homo sapiens OX=9606 GN=SMU1 PE=1 SV=2 - [SMU1_HUMAN]	4.58074	9.36	2	4	4	4	513	57.5072	7.18115
X6R3G6	Lactadherin OS=Homo sapiens OX=9606 GN=MFGE8 PE=1 SV=1 - [X6R3G6_HUMAN]	4.19577	20.3	5	4	4	5	335	37.4808	8.14795
P82673	28S ribosomal protein S35, mitochondrial OS=Homo sapiens OX=9606 GN=MRPS35 PE=1 SV=1 - [RT35_HUMAN]	4.16821	18.27	3	4	4	4	323	36.8211	8.23584
Q4G0J3	La-related protein 7 OS=Homo sapiens OX=9606 GN=LARP7 PE=1 SV=1 - [LARP7_HUMAN]	4.04595	9.11	4	4	4	4	582	66.8574	9.5542
Q7KZ85	Transcription elongation factor SPT6 OS=Homo sapiens OX=9606 GN=SUPT6H PE=1 SV=2 - [SPT6H_HUMAN]	3.9921	3.71	3	4	4	4	1726	198.949	4.90674
O15371-2	Isoform 2 of Eukaryotic translation initiation factor 3 subunit D OS=Homo sapiens OX=9606 GN=EIF3D - [EIF3D_HUMAN]	2.42739	15.23	5	4	4	4	499	58.1037	5.70654
Q9Y3C6	Peptidyl-prolyl cis-trans isomerase-like 1 OS=Homo sapiens OX=9606 GN=PPIL1 PE=1 SV=1 - [PPIL1_HUMAN]	1.94978	26.51	1	4	4	4	166	18.2251	7.98682
Q14974	Importin subunit beta-1 OS=Homo sapiens OX=9606 GN=KPNB1 PE=1 SV=2 - [IMB1_HUMAN]	1.82762	6.28	5	4	4	4	876	97.108	4.77979
O14654	Insulin receptor substrate 4 OS=Homo sapiens OX=9606 GN=IRS4 PE=1 SV=1 - [IRS4_HUMAN]	0	3.18	1	4	4	4	1257	133.685	8.44092
Q16629-3	Isoform 3 of Serine/arginine-rich splicing factor 7 OS=Homo sapiens OX=9606 GN=SRSF7 - [SRSF7_HUMAN]	12.6001	33.33	7	3	4	5	132	15.2475	9.62744
H0YA96	Heterogeneous nuclear ribonucleoprotein D0 (Fragment) OS=Homo sapiens OX=9606 GN=HNRNPD PE=1 SV=1 - [H0YA96_HUMAN]	7.1526	23.81	10	3	4	5	210	23.9062	9.5835
D6R9P3	Heterogeneous nuclear ribonucleoprotein A/B OS=Homo sapiens OX=9606 GN=HNRNPAB PE=1 SV=1 - [D6R9P3_HUMAN]	6.39588	20.71	7	3	4	5	280	30.284	7.91357
P60842	Eukaryotic initiation factor 4A-I OS=Homo sapiens OX=9606 GN=EIF4A1 PE=1 SV=1 - [IF4A1_HUMAN]	4.50548	11.08	14	3	4	4	406	46.1246	5.47803
Q96DI7	U5 small nuclear ribonucleoprotein 40 kDa protein OS=Homo sapiens OX=9606 GN=SNRNP40 PE=1 SV=1 - [SNR40_HUMAN]	2.29581	18.21	54	3	4	4	357	39.2857	8.104
P27348	14-3-3 protein theta OS=Homo sapiens OX=9606 GN=YWHAQ PE=1 SV=1 - [1433T_HUMAN]	10.7076	17.55	15	2	4	5	245	27.7468	4.77979
P0C0S5	Histone H2A.Z OS=Homo sapiens OX=9606 GN=H2AFZ PE=1 SV=2 - [H2AZ_HUMAN]	8.72922	31.25	11	2	4	4	128	13.5446	10.5796
P62873-2	Isoform 2 of Guanine nucleotide-binding protein G(I)/G(S)/G(T) subunit beta-1 OS=Homo sapiens OX=9606 GN=GNB1 - [GBB1_HUMAN]	6.5564	15.66	14	2	4	5	332	36.2745	5.99854
P62258-2	Isoform SV of 14-3-3 protein epsilon OS=Homo sapiens OX=9606 GN=YWHAE - [1433E_HUMAN]	5.75095	17.6	17	2	4	4	233	26.4872	4.86865
C9JZN1	Guanine nucleotide-binding protein G(I)/G(S)/G(T) subunit beta-2 (Fragment) OS=Homo sapiens OX=9606 GN=GNB2 PE=1 SV=1 - [C9JZN1_HUMAN]	3.76118	26.97	13	2	4	4	152	17.0216	9.12939
Q96KK5	Histone H2A type 1-H OS=Homo sapiens OX=9606 GN=HIST1H2AH PE=1 SV=3 - [H2A1H_HUMAN]	9.38573	35.94	15	1	4	6	128	13.8978	10.8872
P05141	ADP/ATP translocase 2 OS=Homo sapiens OX=9606 GN=SLC25A5 PE=1 SV=7 - [ADT2_HUMAN]	6.52148	13.76	2	1	4	4	298	32.8312	9.68604
P04908	Histone H2A type 1-B/E OS=Homo sapiens OX=9606 GN=HIST1H2AB PE=1 SV=2 - [H2A1B_HUMAN]	6.39365	35.38	7	1	4	4	130	14.127	11.0483
O60814	Histone H2B type 1-K OS=Homo sapiens OX=9606 GN=HIST1H2BK PE=1 SV=3 - [H2B1K_HUMAN]	28.9085	27.78	17	3	3	11	126	13.8816	10.3159
P62081	40S ribosomal protein S7 OS=Homo sapiens OX=9606 GN=RPS7 PE=1 SV=1 - [RS7_HUMAN]	13.6528	31.44	2	3	3	5	194	22.1133	10.0962
Q9Y5S9-2	Isoform 2 of RNA-binding protein 8A OS=Homo sapiens OX=9606 GN=RBM8A - [RBM8A_HUMAN]	12.1751	29.48	3	3	3	6	173	19.7477	5.92236
P42766	60S ribosomal protein L35 OS=Homo sapiens OX=9606 GN=RPL35 PE=1 SV=2 - [RL35_HUMAN]	10.4975	26.02	2	3	3	4	123	14.5426	11.0483
D6RD47	40S ribosomal protein S23 OS=Homo sapiens OX=9606 GN=RPS23 PE=1 SV=1 - [D6RD47_HUMAN]	10.3584	23.13	5	3	3	4	134	14.8279	10.228
P62847-2	Isoform 2 of 40S ribosomal protein S24 OS=Homo sapiens OX=9606 GN=RPS24 - [RS24_HUMAN]	9.58448	20.77	6	3	3	4	130	15.0592	10.8872
R4GN19	60S ribosomal protein L36a OS=Homo sapiens OX=9606 GN=RPL36A PE=4 SV=1 - [R4GN19_HUMAN]	8.72013	44	6	3	3	3	25	2.92963	10.1694
O15511	Actin-related protein 2/3 complex subunit 5 OS=Homo sapiens OX=9606 GN=ARPC5 PE=1 SV=3 - [ARPC5_HUMAN]	8.67676	43.05	3	3	3	3	151	16.3103	5.66846
P08754	Guanine nucleotide-binding protein G(k) subunit alpha OS=Homo sapiens OX=9606 GN=GNAI3 PE=1 SV=3 - [GNAI3_HUMAN]	7.85443	8.47	30	3	3	3	354	40.5063	5.69385
P46779	60S ribosomal protein L28 OS=Homo sapiens OX=9606 GN=RPL28 PE=1 SV=3 - [RL28_HUMAN]	7.20375	18.98	8	3	3	3	137	15.7377	12.0151
P32969	60S ribosomal protein L9 OS=Homo sapiens OX=9606 GN=RPL9 PE=1 SV=1 - [RL9_HUMAN]	7.18327	22.92	5	3	3	4	192	21.8498	9.94971
O60306	RNA helicase aquarius OS=Homo sapiens OX=9606 GN=AQR PE=1 SV=4 - [AQR_HUMAN]	6.37429	2.09	1	3	3	3	1485	171.186	6.3667
Q01081	Splicing factor U2AF 35 kDa subunit OS=Homo sapiens OX=9606 GN=U2AF1 PE=1 SV=3 - [U2AF1_HUMAN]	6.24367	22.92	3	3	3	3	240	27.8545	8.80713
Q2NL82	Pre-rRNA-processing protein TSR1 homolog OS=Homo sapiens OX=9606 GN=TSR1 PE=1 SV=1 - [TSR1_HUMAN]	6.21225	4.73	2	3	3	3	804	91.7519	7.41553
P49207	60S ribosomal protein L34 OS=Homo sapiens OX=9606 GN=RPL34 PE=1 SV=3 - [RL34_HUMAN]	6.04942	21.37	1	3	3	3	117	13.2845	11.4731
P23588-2	Isoform 2 of Eukaryotic translation initiation factor 4B OS=Homo sapiens OX=9606 GN=EIF4B - [IF4B_HUMAN]	5.81957	8.04	3	3	3	3	572	64.7671	6.12549
E7EN89	Toll interacting protein, isoform CRA_b OS=Homo sapiens OX=9606 GN=TOLLIP PE=1 SV=2 - [E7EN89_HUMAN]	5.47223	18.29	6	3	3	3	246	27.0255	5.64307
P42677	40S ribosomal protein S27 OS=Homo sapiens OX=9606 GN=RPS27 PE=1 SV=3 - [RS27_HUMAN]	5.43686	40.48	6	3	3	3	84	9.45484	9.45166
O94906-2	Isoform 2 of Pre-mRNA-processing factor 6 OS=Homo sapiens OX=9606 GN=PRPF6 - [PRP6_HUMAN]	5.38288	3.22	2	3	3	3	901	102.364	8.26514
J3KT73	60S ribosomal protein L38 OS=Homo sapiens OX=9606 GN=RPL38 PE=1 SV=1 - [J3KT73_HUMAN]	5.34995	35.94	4	3	3	3	64	7.56027	9.99365
Q86VM9-2	Isoform 2 of Zinc finger CCCH domain-containing protein 18 OS=Homo sapiens OX=9606 GN=ZC3H18 - [ZCH18_HUMAN]	5.32092	3.7	5	3	3	3	757	84.0491	5.61768
Q9BPX5	Actin-related protein 2/3 complex subunit 5-like protein OS=Homo sapiens OX=9606 GN=ARPC5L PE=1 SV=1 - [ARP5L_HUMAN]	5.2319	28.76	1	3	3	4	153	16.9308	6.59521
Q13823	Nucleolar GTP-binding protein 2 OS=Homo sapiens OX=9606 GN=GNL2 PE=1 SV=1 - [NOG2_HUMAN]	5.13554	4.79	2	3	3	3	731	83.6034	9.24658
P51398-2	Isoform 2 of 28S ribosomal protein S29, mitochondrial OS=Homo sapiens OX=9606 GN=DAP3 - [RT29_HUMAN]	4.84987	11.48	12	3	3	3	357	41.0184	8.98291
P61353	60S ribosomal protein L27 OS=Homo sapiens OX=9606 GN=RPL27 PE=1 SV=2 - [RL27_HUMAN]	4.7406	29.41	3	3	3	4	136	15.7877	10.5649
Q9NY12-2	Isoform 2 of H/ACA ribonucleoprotein complex subunit 1 OS=Homo sapiens OX=9606 GN=GAR1 - [GAR1_HUMAN]	4.69544	23.62	2	3	3	3	199	20.8214	10.4331
Q96A35	39S ribosomal protein L24, mitochondrial OS=Homo sapiens OX=9606 GN=MRPL24 PE=1 SV=1 - [RM24_HUMAN]	4.35395	17.13	1	3	3	3	216	24.899	9.29053
O95391	Pre-mRNA-splicing factor SLU7 OS=Homo sapiens OX=9606 GN=SLU7 PE=1 SV=2 - [SLU7_HUMAN]	4.27254	11.6	1	3	3	3	586	68.3438	7.13721
Q6PKG0	La-related protein 1 OS=Homo sapiens OX=9606 GN=LARP1 PE=1 SV=2 - [LARP1_HUMAN]	4.10086	4.56	13	3	3	3	1096	123.434	8.82178
P55884	Eukaryotic translation initiation factor 3 subunit B OS=Homo sapiens OX=9606 GN=EIF3B PE=1 SV=3 - [EIF3B_HUMAN]	4.10009	5.77	4	3	3	3	814	92.4238	4.99561
Q13347	Eukaryotic translation initiation factor 3 subunit I OS=Homo sapiens OX=9606 GN=EIF3I PE=1 SV=1 - [EIF3I_HUMAN]	4.04376	9.23	1	3	3	3	325	36.4786	5.64307
Q08211	ATP-dependent RNA helicase A OS=Homo sapiens OX=9606 GN=DHX9 PE=1 SV=4 - [DHX9_HUMAN]	3.68217	2.76	2	3	3	3	1270	140.869	6.84424
P62937	Peptidyl-prolyl cis-trans isomerase A OS=Homo sapiens OX=9606 GN=PPIA PE=1 SV=2 - [PPIA_HUMAN]	3.37241	18.79	11	3	3	3	165	18.0009	7.81104
Q07666-2	Isoform 2 of KH domain-containing, RNA-binding, signal transduction-associated protein 1 OS=Homo sapiens OX=9606 GN=KHDRBS1 - [KHDR1_HUMAN]	3.15064	7.89	6	3	3	3	418	45.832	7.57666
Q15459-2	Isoform 2 of Splicing factor 3A subunit 1 OS=Homo sapiens OX=9606 GN=SF3A1 - [SF3A1_HUMAN]	3.13563	7.83	3	3	3	3	728	81.6268	5.33838
P14923	Junction plakoglobin OS=Homo sapiens OX=9606 GN=JUP PE=1 SV=3 - [PLAK_HUMAN]	2.65359	5.91	5	3	3	3	745	81.6927	6.13818
P12277	Creatine kinase B-type OS=Homo sapiens OX=9606 GN=CKB PE=1 SV=1 - [KCRB_HUMAN]	2.64307	10.24	4	3	3	3	381	42.6173	5.59229
Q9ULX6	A-kinase anchor protein 8-like OS=Homo sapiens OX=9606 GN=AKAP8L PE=1 SV=3 - [AKP8L_HUMAN]	2.59108	5.26	6	3	3	3	646	71.6037	5.07178
P0DP24	Calmodulin-2 OS=Homo sapiens OX=9606 GN=CALM2 PE=1 SV=1 - [CALM2_HUMAN]	2.55871	30.87	10	3	3	4	149	16.8268	4.22119
O95373	Importin-7 OS=Homo sapiens OX=9606 GN=IPO7 PE=1 SV=1 - [IPO7_HUMAN]	2.52897	5.11	2	3	3	3	1038	119.44	4.81787
C9JCD9	Protein BUD31 homolog OS=Homo sapiens OX=9606 GN=BUD31 PE=1 SV=1 - [C9JCD9_HUMAN]	2.29512	39.81	4	3	3	3	103	11.8968	8.17725
Q9NX24	H/ACA ribonucleoprotein complex subunit 2 OS=Homo sapiens OX=9606 GN=NHP2 PE=1 SV=1 - [NHP2_HUMAN]	2.2829	45.75	4	3	3	3	153	17.1899	8.22119
O43707-2	Isoform ACTN4ISO of Alpha-actinin-4 OS=Homo sapiens OX=9606 GN=ACTN4 - [ACTN4_HUMAN]	2.27462	4.77	15	3	3	4	692	79.8635	5.17334
O60832	H/ACA ribonucleoprotein complex subunit 4 OS=Homo sapiens OX=9606 GN=DKC1 PE=1 SV=3 - [DKC1_HUMAN]	2.24196	8.95	6	3	3	3	514	57.6378	9.42236
Q14978	Nucleolar and coiled-body phosphoprotein 1 OS=Homo sapiens OX=9606 GN=NOLC1 PE=1 SV=2 - [NOLC1_HUMAN]	2.22555	5.29	7	3	3	3	699	73.5596	9.46631
Q9Y608-2	Isoform 2 of Leucine-rich repeat flightless-interacting protein 2 OS=Homo sapiens OX=9606 GN=LRRFIP2 - [LRRF2_HUMAN]	2.17179	8.5	10	3	3	3	400	45.3862	5.52881
B4DNK4	Pyruvate kinase OS=Homo sapiens OX=9606 GN=PKM PE=1 SV=1 - [B4DNK4_HUMAN]	2.12635	11.16	11	3	3	3	457	49.8659	7.82568
Q6ZVM7-2	Isoform 2 of TOM1-like protein 2 OS=Homo sapiens OX=9606 GN=TOM1L2 - [TM1L2_HUMAN]	2.00178	11.16	7	3	3	3	457	49.9327	4.65283
P67870	Casein kinase II subunit beta OS=Homo sapiens OX=9606 GN=CSNK2B PE=1 SV=1 - [CSK2B_HUMAN]	1.9623	19.07	7	3	3	3	215	24.926	5.5542
Q9NVI7-3	Isoform 3 of ATPase family AAA domain-containing protein 3A OS=Homo sapiens OX=9606 GN=ATAD3A - [ATD3A_HUMAN]	1.95903	6.71	9	3	3	3	507	57.912	9.24658
O43166-3	Isoform 3 of Signal-induced proliferation-associated 1-like protein 1 OS=Homo sapiens OX=9606 GN=SIPA1L1 - [SI1L1_HUMAN]	1.76407	2.53	4	3	3	3	1782	197.285	8.29443
M0QYT0	Uncharacterized protein (Fragment) OS=Homo sapiens OX=9606 PE=1 SV=1 - [M0QYT0_HUMAN]	1.70167	15.26	12	3	3	3	321	35.9916	7.41553
A0A087X1A5	Double-stranded RNA-binding protein Staufen homolog 1 OS=Homo sapiens OX=9606 GN=STAU1 PE=1 SV=1 - [A0A087X1A5_HUMAN]	1.68398	8.72	5	3	3	3	493	54.9116	9.67139
F8VU51	YLP motif-containing protein 1 OS=Homo sapiens OX=9606 GN=YLPM1 PE=1 SV=1 - [F8VU51_HUMAN]	1.62883	3.47	7	3	3	3	1440	160.641	6.55127
Q8TDD1	ATP-dependent RNA helicase DDX54 OS=Homo sapiens OX=9606 GN=DDX54 PE=1 SV=2 - [DDX54_HUMAN]	1.61022	6.7	3	3	3	3	881	98.5342	10.0229
P17480-2	Isoform UBF2 of Nucleolar transcription factor 1 OS=Homo sapiens OX=9606 GN=UBTF - [UBF1_HUMAN]	1.60966	4.95	5	3	3	3	727	84.8838	5.5542
M0R3F1	Heterogeneous nuclear ribonucleoprotein U-like protein 1 (Fragment) OS=Homo sapiens OX=9606 GN=HNRNPUL1 PE=1 SV=1 - [M0R3F1_HUMAN]	1.60193	9.36	10	3	3	3	641	71.677	8.98291
Q9P1U1	Actin-related protein 3B OS=Homo sapiens OX=9606 GN=ACTR3B PE=2 SV=1 - [ARP3B_HUMAN]	0	13.16	3	3	3	3	418	47.5772	5.88428
D6RH20	28S ribosomal protein S27, mitochondrial (Fragment) OS=Homo sapiens OX=9606 GN=MRPS27 PE=1 SV=1 - [D6RH20_HUMAN]	0	14.05	6	3	3	3	299	34.4366	5.57959
P67809	Nuclease-sensitive element-binding protein 1 OS=Homo sapiens OX=9606 GN=YBX1 PE=1 SV=3 - [YBOX1_HUMAN]	5.39125	23.46	5	2	3	7	324	35.9027	9.87646
P98175-2	Isoform 2 of RNA-binding protein 10 OS=Homo sapiens OX=9606 GN=RBM10 - [RBM10_HUMAN]	3.96768	5.27	5	2	3	3	929	103.37	5.97314
P14649	Myosin light chain 6B OS=Homo sapiens OX=9606 GN=MYL6B PE=1 SV=1 - [MYL6B_HUMAN]	8.46369	15.87	2	1	3	4	208	22.7497	5.73193
Q8WXF0	Serine/arginine-rich splicing factor 12 OS=Homo sapiens OX=9606 GN=SRSF12 PE=2 SV=1 - [SRS12_HUMAN]	6.30147	12.64	1	1	3	3	261	30.4936	11.6929
P63104	14-3-3 protein zeta/delta OS=Homo sapiens OX=9606 GN=YWHAZ PE=1 SV=1 - [1433Z_HUMAN]	5.4961	12.24	18	1	3	3	245	27.7277	4.79248
Q9NQX4	Unconventional myosin-Vc OS=Homo sapiens OX=9606 GN=MYO5C PE=1 SV=2 - [MYO5C_HUMAN]	4.33997	2.76	4	1	3	3	1742	202.682	7.7085
P31946-2	Isoform Short of 14-3-3 protein beta/alpha OS=Homo sapiens OX=9606 GN=YWHAB - [1433B_HUMAN]	3.85047	13.11	19	1	3	3	244	27.8327	4.83057
C9K025	60S ribosomal protein L35a (Fragment) OS=Homo sapiens OX=9606 GN=RPL35A PE=1 SV=1 - [C9K025_HUMAN]	10.0001	23.4	4	2	2	4	94	10.6387	10.7114
P09234	U1 small nuclear ribonucleoprotein C OS=Homo sapiens OX=9606 GN=SNRPC PE=1 SV=1 - [RU1C_HUMAN]	6.7859	18.87	2	2	2	2	159	17.3812	9.67139
E9PMI6	Methylosome subunit pICln OS=Homo sapiens OX=9606 GN=CLNS1A PE=1 SV=1 - [E9PMI6_HUMAN]	6.40227	26.35	4	2	2	2	167	18.2477	4.41162
Q99417	c-Myc-binding protein OS=Homo sapiens OX=9606 GN=MYCBP PE=1 SV=3 - [MYCBP_HUMAN]	5.94086	35.92	2	2	2	2	103	11.9593	5.90967
Q12874	Splicing factor 3A subunit 3 OS=Homo sapiens OX=9606 GN=SF3A3 PE=1 SV=1 - [SF3A3_HUMAN]	5.63694	6.99	1	2	2	2	501	58.8123	5.37646
M0R0A1	60S ribosomal protein L37a OS=Homo sapiens OX=9606 GN=RPL37A PE=1 SV=1 - [M0R0A1_HUMAN]	5.58375	35	7	2	2	2	60	6.78832	9.27588
S4R456	40S ribosomal protein S15 (Fragment) OS=Homo sapiens OX=9606 GN=RPS15 PE=1 SV=1 - [S4R456_HUMAN]	5.37195	38.24	8	2	2	2	68	8.02147	11.4731
Q9BZJ0-2	Isoform 2 of Crooked neck-like protein 1 OS=Homo sapiens OX=9606 GN=CRNKL1 - [CRNL1_HUMAN]	5.34095	3.93	4	2	2	2	687	83.0964	6.75635
Q5VVC9	60S ribosomal protein L11 (Fragment) OS=Homo sapiens OX=9606 GN=RPL11 PE=1 SV=1 - [Q5VVC9_HUMAN]	5.28434	20.61	4	2	2	2	131	14.9138	8.86572
F8WDD7	Actin-related protein 2/3 complex subunit 4 OS=Homo sapiens OX=9606 GN=ARPC4 PE=4 SV=1 - [F8WDD7_HUMAN]	5.1598	16.81	8	2	2	2	113	13.049	9.51025
Q86V81	THO complex subunit 4 OS=Homo sapiens OX=9606 GN=ALYREF PE=1 SV=3 - [THOC4_HUMAN]	5.05372	11.28	2	2	2	2	257	26.8716	11.1509
P51116	Fragile X mental retardation syndrome-related protein 2 OS=Homo sapiens OX=9606 GN=FXR2 PE=1 SV=2 - [FXR2_HUMAN]	4.95405	4.75	1	2	2	2	673	74.178	6.22705
D6RC18	Pre-mRNA-splicing factor ISY1 homolog OS=Homo sapiens OX=9606 GN=ISY1 PE=1 SV=1 - [D6RC18_HUMAN]	4.86201	20.97	5	2	2	2	124	14.3024	8.27979
P06733	Alpha-enolase OS=Homo sapiens OX=9606 GN=ENO1 PE=1 SV=2 - [ENOA_HUMAN]	4.80856	6.45	6	2	2	2	434	47.1393	7.38623
P84090	Enhancer of rudimentary homolog OS=Homo sapiens OX=9606 GN=ERH PE=1 SV=1 - [ERH_HUMAN]	4.75207	26.92	2	2	2	2	104	12.251	5.92236
P48634-2	Isoform 2 of Protein PRRC2A OS=Homo sapiens OX=9606 GN=PRRC2A - [PRC2A_HUMAN]	4.75156	2.29	4	2	2	2	2144	227.7	9.49561
Q15527	Surfeit locus protein 2 OS=Homo sapiens OX=9606 GN=SURF2 PE=1 SV=3 - [SURF2_HUMAN]	4.55648	8.59	1	2	2	2	256	29.629	9.21729
H0Y8D1	Trypsin-1 (Fragment) OS=Homo sapiens OX=9606 GN=PRSS1 PE=1 SV=1 - [H0Y8D1_HUMAN]	4.49749	21.13	9	2	2	3	142	15.4118	7.26904
K7EMV3	Histone H3 OS=Homo sapiens OX=9606 GN=H3F3B PE=1 SV=1 - [K7EMV3_HUMAN]	4.45074	17.39	11	2	2	2	92	10.3278	11.8247
E9PE17	28S ribosomal protein S17, mitochondrial (Fragment) OS=Homo sapiens OX=9606 GN=MRPS17 PE=1 SV=1 - [E9PE17_HUMAN]	4.41171	29.46	3	2	2	2	129	14.3649	9.84717
H3BV80	RNA-binding protein with serine-rich domain 1 OS=Homo sapiens OX=9606 GN=RNPS1 PE=1 SV=2 - [H3BV80_HUMAN]	4.34551	12.8	8	2	2	3	211	24.5461	11.8979
H7C5V3	28S ribosomal protein S28, mitochondrial (Fragment) OS=Homo sapiens OX=9606 GN=MRPS28 PE=1 SV=8 - [H7C5V3_HUMAN]	4.34443	12.35	5	2	2	2	162	18.2145	9.99365
P04406-2	Isoform 2 of Glyceraldehyde-3-phosphate dehydrogenase OS=Homo sapiens OX=9606 GN=GAPDH - [G3P_HUMAN]	4.30636	9.56	3	2	2	2	293	31.528	7.60596
Q9Y3Y2-4	Isoform 3 of Chromatin target of PRMT1 protein OS=Homo sapiens OX=9606 GN=CHTOP - [CHTOP_HUMAN]	4.22019	16.34	5	2	2	2	202	21.9048	11.9712
P82663	28S ribosomal protein S25, mitochondrial OS=Homo sapiens OX=9606 GN=MRPS25 PE=1 SV=1 - [RT25_HUMAN]	4.18496	19.08	1	2	2	2	173	20.1033	8.82178
A0A1W2PP04	RNA-binding motif protein, X-linked 2 OS=Homo sapiens OX=9606 GN=RBMX2 PE=1 SV=1 - [A0A1W2PP04_HUMAN]	4.15365	7.61	2	2	2	2	276	31.5033	9.40771
D3YTB1	60S ribosomal protein L32 (Fragment) OS=Homo sapiens OX=9606 GN=RPL32 PE=1 SV=1 - [D3YTB1_HUMAN]	4.14669	17.29	3	2	2	4	133	15.6067	11.4438
Q10570	Cleavage and polyadenylation specificity factor subunit 1 OS=Homo sapiens OX=9606 GN=CPSF1 PE=1 SV=2 - [CPSF1_HUMAN]	4.09614	1.59	3	2	2	2	1443	160.782	6.40479
Q9ULX3	RNA-binding protein NOB1 OS=Homo sapiens OX=9606 GN=NOB1 PE=1 SV=1 - [NOB1_HUMAN]	4.03896	6.31	2	2	2	2	412	46.6458	7.18115
Q9HD33-2	Isoform 2 of 39S ribosomal protein L47, mitochondrial OS=Homo sapiens OX=9606 GN=MRPL47 - [RM47_HUMAN]	3.98085	9.57	2	2	2	2	230	27.0687	10.3452
Q9BYN8	28S ribosomal protein S26, mitochondrial OS=Homo sapiens OX=9606 GN=MRPS26 PE=1 SV=1 - [RT26_HUMAN]	3.95192	9.76	1	2	2	2	205	24.1969	10.3892
Q9Y520-2	Isoform 2 of Protein PRRC2C OS=Homo sapiens OX=9606 GN=PRRC2C - [PRC2C_HUMAN]	3.93369	0.75	8	2	2	2	2653	290.915	9.17334
P60866	40S ribosomal protein S20 OS=Homo sapiens OX=9606 GN=RPS20 PE=1 SV=1 - [RS20_HUMAN]	3.88721	19.33	5	2	2	2	119	13.3643	9.93506
P46087-3	Isoform 3 of Probable 28S rRNA (cytosine(4447)-C(5))-methyltransferase OS=Homo sapiens OX=9606 GN=NOP2 - [NOP2_HUMAN]	3.82374	3.66	6	2	2	2	628	69.5716	6.58057
Q8WWM7-6	Isoform 6 of Ataxin-2-like protein OS=Homo sapiens OX=9606 GN=ATXN2L - [ATX2L_HUMAN]	3.77455	2.79	13	2	2	2	968	102.831	8.63135
P56537	Eukaryotic translation initiation factor 6 OS=Homo sapiens OX=9606 GN=EIF6 PE=1 SV=1 - [IF6_HUMAN]	3.77261	13.06	4	2	2	2	245	26.5822	4.67822
B7Z4J8	Zinc finger protein 346 OS=Homo sapiens OX=9606 GN=ZNF346 PE=1 SV=1 - [B7Z4J8_HUMAN]	3.55374	13.27	6	2	2	2	196	21.6969	8.66064
O95926-2	Isoform 2 of Pre-mRNA-splicing factor SYF2 OS=Homo sapiens OX=9606 GN=SYF2 - [SYF2_HUMAN]	3.46299	18.41	2	2	2	2	201	23.554	8.07471
Q9C0J8	pre-mRNA 3' end processing protein WDR33 OS=Homo sapiens OX=9606 GN=WDR33 PE=1 SV=2 - [WDR33_HUMAN]	3.44869	1.65	3	2	2	2	1336	145.799	9.17334
Q14980-4	Isoform 4 of Nuclear mitotic apparatus protein 1 OS=Homo sapiens OX=9606 GN=NUMA1 - [NUMA1_HUMAN]	3.4362	1.53	8	2	2	2	1763	199.976	5.24951
F5H6N1	Protein mago nashi homolog 2 OS=Homo sapiens OX=9606 GN=MAGOHB PE=1 SV=1 - [F5H6N1_HUMAN]	3.36304	38.89	6	2	2	2	90	10.7083	7.50342
P35268	60S ribosomal protein L22 OS=Homo sapiens OX=9606 GN=RPL22 PE=1 SV=2 - [RL22_HUMAN]	3.20872	30.47	7	2	2	7	128	14.7778	9.18799
E9PFZ2	Ceruloplasmin OS=Homo sapiens OX=9606 GN=CP PE=1 SV=1 - [E9PFZ2_HUMAN]	2.82792	3.07	3	2	2	3	946	108.751	5.77002
Q9NZI8-2	Isoform 2 of Insulin-like growth factor 2 mRNA-binding protein 1 OS=Homo sapiens OX=9606 GN=IGF2BP1 - [IF2B1_HUMAN]	2.79134	7.53	2	2	2	2	438	48.5674	8.99756
O75531	Barrier-to-autointegration factor OS=Homo sapiens OX=9606 GN=BANF1 PE=1 SV=1 - [BAF_HUMAN]	2.56567	34.83	1	2	2	2	89	10.052	6.0874
A0A0G2JHN8	Bromodomain-containing protein 2 (Fragment) OS=Homo sapiens OX=9606 GN=BRD2 PE=1 SV=1 - [A0A0G2JHN8_HUMAN]	2.46647	10.06	9	2	2	2	328	35.794	6.62451
Q96GM8-2	Isoform 2 of Target of EGR1 protein 1 OS=Homo sapiens OX=9606 GN=TOE1 - [TOE1_HUMAN]	2.27714	10.23	2	2	2	2	430	47.8593	6.48096
A0A286YFL2	D-3-phosphoglycerate dehydrogenase OS=Homo sapiens OX=9606 GN=PHGDH PE=1 SV=1 - [A0A286YFL2_HUMAN]	2.25118	8.86	10	2	2	2	429	45.4993	8.07471
P27824	Calnexin OS=Homo sapiens OX=9606 GN=CANX PE=1 SV=2 - [CALX_HUMAN]	2.24455	5.24	10	2	2	2	592	67.5259	4.60205
O75319	RNA/RNP complex-1-interacting phosphatase OS=Homo sapiens OX=9606 GN=DUSP11 PE=1 SV=2 - [DUS11_HUMAN]	2.22636	9.02	3	2	2	2	377	43.683	9.29053
I3L3Q7	Complement component 1 Q subcomponent-binding protein, mitochondrial (Fragment) OS=Homo sapiens OX=9606 GN=C1QBP PE=1 SV=1 - [I3L3Q7_HUMAN]	2.22488	23.73	3	2	2	2	177	19.9936	4.22119
Q9BRL6-2	Isoform 2 of Serine/arginine-rich splicing factor 8 OS=Homo sapiens OX=9606 GN=SRSF8 - [SRSF8_HUMAN]	2.18506	9.09	6	2	2	2	275	31.4058	11.6782
P35251-2	Isoform 2 of Replication factor C subunit 1 OS=Homo sapiens OX=9606 GN=RFC1 - [RFC1_HUMAN]	2.16223	2.44	3	2	2	2	1147	128.104	9.36377
P14373-2	Isoform Beta of Zinc finger protein RFP OS=Homo sapiens OX=9606 GN=TRIM27 - [TRI27_HUMAN]	2.0988	7.26	7	2	2	2	358	41.4126	5.8208
P47914	60S ribosomal protein L29 OS=Homo sapiens OX=9606 GN=RPL29 PE=1 SV=2 - [RL29_HUMAN]	2.09875	14.47	1	2	2	2	159	17.7411	11.6636
C9JXZ7	Replication factor C subunit 4 (Fragment) OS=Homo sapiens OX=9606 GN=RFC4 PE=1 SV=1 - [C9JXZ7_HUMAN]	2.08217	15.45	6	2	2	2	123	13.3322	9.26123
K7ENH2	Proteasome activator complex subunit 3 (Fragment) OS=Homo sapiens OX=9606 GN=PSME3 PE=1 SV=1 - [K7ENH2_HUMAN]	2.02874	14.53	11	2	2	2	179	20.5807	5.33838
C9J9K3	40S ribosomal protein SA (Fragment) OS=Homo sapiens OX=9606 GN=RPSA PE=1 SV=8 - [C9J9K3_HUMAN]	1.9668	15.21	4	2	2	2	263	29.386	5.24951
Q12899	Tripartite motif-containing protein 26 OS=Homo sapiens OX=9606 GN=TRIM26 PE=1 SV=1 - [TRI26_HUMAN]	1.90522	5.19	3	2	2	2	539	62.1271	5.03369
B9ZVT1	RNA-binding protein 12B OS=Homo sapiens OX=9606 GN=RBM12B PE=1 SV=2 - [B9ZVT1_HUMAN]	1.86942	2.38	2	2	2	2	881	102.641	7.53271
Q9H8G2	Caspase activity and apoptosis inhibitor 1 OS=Homo sapiens OX=9606 GN=CAAP1 PE=1 SV=2 - [CAAP1_HUMAN]	1.85667	8.03	1	2	2	2	361	38.3438	4.71631
Q9NW64	Pre-mRNA-splicing factor RBM22 OS=Homo sapiens OX=9606 GN=RBM22 PE=1 SV=1 - [RBM22_HUMAN]	1.84144	6.9	4	2	2	2	420	46.8654	8.54346
O75131	Copine-3 OS=Homo sapiens OX=9606 GN=CPNE3 PE=1 SV=1 - [CPNE3_HUMAN]	1.80623	5.03	20	2	2	2	537	60.0921	5.84619
J3KS54	Protein flightless-1 homolog OS=Homo sapiens OX=9606 GN=FLII PE=1 SV=1 - [J3KS54_HUMAN]	1.80325	5.86	8	2	2	2	700	78.0379	6.31592
Q9BYG3	MKI67 FHA domain-interacting nucleolar phosphoprotein OS=Homo sapiens OX=9606 GN=NIFK PE=1 SV=1 - [MK67I_HUMAN]	1.75534	10.92	4	2	2	2	293	34.201	9.87646
Q99613-2	Isoform 2 of Eukaryotic translation initiation factor 3 subunit C OS=Homo sapiens OX=9606 GN=EIF3C - [EIF3C_HUMAN]	1.68032	2.21	3	2	2	2	903	104.036	5.63037
Q02040-2	Isoform 2 of A-kinase anchor protein 17A OS=Homo sapiens OX=9606 GN=AKAP17A - [AK17A_HUMAN]	1.66591	4.94	4	2	2	2	385	45.2196	9.12939
Q9H0U9	Testis-specific Y-encoded-like protein 1 OS=Homo sapiens OX=9606 GN=TSPYL1 PE=1 SV=3 - [TSYL1_HUMAN]	1.63295	5.49	1	2	2	2	437	49.1618	5.45264
Q9Y4W2-2	Isoform 2 of Ribosomal biogenesis protein LAS1L OS=Homo sapiens OX=9606 GN=LAS1L - [LAS1L_HUMAN]	1.61862	4.18	4	2	2	2	717	81.1919	4.69092
Q9UJV9	Probable ATP-dependent RNA helicase DDX41 OS=Homo sapiens OX=9606 GN=DDX41 PE=1 SV=2 - [DDX41_HUMAN]	0	4.98	3	2	2	2	622	69.793	6.84424
P31689-2	Isoform 2 of DnaJ homolog subfamily A member 1 OS=Homo sapiens OX=9606 GN=DNAJA1 - [DNJA1_HUMAN]	0	10.88	2	2	2	2	331	37.0208	8.54346
Q99848	Probable rRNA-processing protein EBP2 OS=Homo sapiens OX=9606 GN=EBNA1BP2 PE=1 SV=2 - [EBP2_HUMAN]	0	5.88	2	2	2	2	306	34.8304	10.0962
Q92598-2	Isoform Beta of Heat shock protein 105 kDa OS=Homo sapiens OX=9606 GN=HSPH1 - [HS105_HUMAN]	0	4.18	5	2	2	2	814	92.0574	5.5542
Q7L2J0	7SK snRNA methylphosphate capping enzyme OS=Homo sapiens OX=9606 GN=MEPCE PE=1 SV=1 - [MEPCE_HUMAN]	0	4.64	2	2	2	2	689	74.3096	9.56885
P78316	Nucleolar protein 14 OS=Homo sapiens OX=9606 GN=NOP14 PE=1 SV=3 - [NOP14_HUMAN]	0	3.85	3	2	2	2	857	97.6074	7.57666
Q9Y5B6	PAX3- and PAX7-binding protein 1 OS=Homo sapiens OX=9606 GN=PAXBP1 PE=1 SV=2 - [PAXB1_HUMAN]	0	2.51	1	2	2	2	917	104.739	5.68115
Q8NAV1	Pre-mRNA-splicing factor 38A OS=Homo sapiens OX=9606 GN=PRPF38A PE=1 SV=1 - [PR38A_HUMAN]	0	8.97	1	2	2	2	312	37.4534	9.96436
O43663-3	Isoform 3 of Protein regulator of cytokinesis 1 OS=Homo sapiens OX=9606 GN=PRC1 - [PRC1_HUMAN]	0	6.86	5	2	2	2	525	61.3496	7.82568
P30041	Peroxiredoxin-6 OS=Homo sapiens OX=9606 GN=PRDX6 PE=1 SV=3 - [PRDX6_HUMAN]	0	9.82	1	2	2	2	224	25.0192	6.37939
P49756	RNA-binding protein 25 OS=Homo sapiens OX=9606 GN=RBM25 PE=1 SV=3 - [RBM25_HUMAN]	0	3.68	4	2	2	2	843	100.124	6.31592
Q9Y3B9	RRP15-like protein OS=Homo sapiens OX=9606 GN=RRP15 PE=1 SV=2 - [RRP15_HUMAN]	0	6.74	1	2	2	2	282	31.4645	5.51611
O43290	U4/U6.U5 tri-snRNP-associated protein 1 OS=Homo sapiens OX=9606 GN=SART1 PE=1 SV=1 - [SNUT1_HUMAN]	0	4.25	1	2	2	2	800	90.2003	6.12549
Q13501-2	Isoform 2 of Sequestosome-1 OS=Homo sapiens OX=9606 GN=SQSTM1 - [SQSTM_HUMAN]	0	14.33	6	2	2	3	356	38.6045	5.46533
Q13263	Transcription intermediary factor 1-beta OS=Homo sapiens OX=9606 GN=TRIM28 PE=1 SV=5 - [TIF1B_HUMAN]	0	3.11	4	2	2	2	835	88.4934	5.77002
P28289	Tropomodulin-1 OS=Homo sapiens OX=9606 GN=TMOD1 PE=1 SV=1 - [TMOD1_HUMAN]	0	13.93	2	2	2	2	359	40.5439	5.09717
Q96MU7-2	Isoform 2 of YTH domain-containing protein 1 OS=Homo sapiens OX=9606 GN=YTHDC1 - [YTDC1_HUMAN]	0	2.54	3	2	2	2	709	82.6422	5.96045
Q9H6S0	Probable ATP-dependent RNA helicase YTHDC2 OS=Homo sapiens OX=9606 GN=YTHDC2 PE=1 SV=2 - [YTDC2_HUMAN]	0	1.54	2	2	2	2	1430	160.147	8.39697
Q14966-2	Isoform 2 of Zinc finger protein 638 OS=Homo sapiens OX=9606 GN=ZNF638 - [ZN638_HUMAN]	0	2.33	10	2	2	2	814	91.9946	9.90576
Q07157-2	Isoform Short of Tight junction protein ZO-1 OS=Homo sapiens OX=9606 GN=TJP1 - [ZO1_HUMAN]	0	1.44	7	2	2	2	1668	186.852	6.78564
G3V1A4	Cofilin 1 (Non-muscle), isoform CRA_a OS=Homo sapiens OX=9606 GN=CFL1 PE=1 SV=1 - [G3V1A4_HUMAN]	0	28.19	7	2	2	2	149	16.8008	8.35303
B4DP61	Survival motor neuron protein OS=Homo sapiens OX=9606 GN=SMN1 PE=1 SV=1 - [B4DP61_HUMAN]	0	8.37	7	2	2	2	227	24.365	8.6167
C9JEV9	Cleavage and polyadenylation-specificity factor subunit 4 OS=Homo sapiens OX=9606 GN=CPSF4 PE=1 SV=1 - [C9JEV9_HUMAN]	0	9.48	6	2	2	2	211	23.6375	8.47021
E5RJR5	S-phase kinase-associated protein 1 OS=Homo sapiens OX=9606 GN=SKP1 PE=1 SV=1 - [E5RJR5_HUMAN]	0	15.34	6	2	2	2	163	18.7083	4.70361
C9JXG5	THO complex subunit 5 homolog (Fragment) OS=Homo sapiens OX=9606 GN=THOC5 PE=1 SV=1 - [C9JXG5_HUMAN]	0	7.62	8	2	2	2	223	26.3336	8.104
B7WP74	Pre-mRNA-splicing factor CWC22 homolog (Fragment) OS=Homo sapiens OX=9606 GN=CWC22 PE=1 SV=1 - [B7WP74_HUMAN]	0	3.62	2	2	2	2	745	85.5238	5.70654
E9PC52	Histone-binding protein RBBP7 OS=Homo sapiens OX=9606 GN=RBBP7 PE=1 SV=1 - [E9PC52_HUMAN]	0	5.77	13	2	2	2	416	46.9088	5.07178
H0YFC6	GTP-binding nuclear protein Ran (Fragment) OS=Homo sapiens OX=9606 GN=RAN PE=1 SV=1 - [H0YFC6_HUMAN]	0	21.36	5	2	2	2	103	11.6712	10.3306
G5EA42	Tropomodulin 2 (Neuronal), isoform CRA_a OS=Homo sapiens OX=9606 GN=TMOD2 PE=1 SV=1 - [G5EA42_HUMAN]	4.44578	10.1	3	1	2	2	307	34.4711	6.85889
H3BRU6	Poly(rC)-binding protein 2 (Fragment) OS=Homo sapiens OX=9606 GN=PCBP2 PE=1 SV=1 - [H3BRU6_HUMAN]	4.42025	7.31	23	1	2	2	301	31.6903	8.44092
P14625	Endoplasmin OS=Homo sapiens OX=9606 GN=HSP90B1 PE=1 SV=1 - [ENPL_HUMAN]	0	2.86	5	1	2	2	803	92.4113	4.84326
Q9BQ67	Glutamate-rich WD repeat-containing protein 1 OS=Homo sapiens OX=9606 GN=GRWD1 PE=1 SV=1 - [GRWD1_HUMAN]	0	9.19	52	1	2	3	446	49.3882	4.91943
P16989-2	Isoform 2 of Y-box-binding protein 3 OS=Homo sapiens OX=9606 GN=YBX3 - [YBOX3_HUMAN]	0	22.77	5	1	2	4	303	31.928	9.65674
Q7RTV0	PHD finger-like domain-containing protein 5A OS=Homo sapiens OX=9606 GN=PHF5A PE=1 SV=1 - [PHF5A_HUMAN]	4.24408	11.82	1	1	1	2	110	12.397	8.41162
K7EKS1	DNA-directed RNA polymerase II subunit RPB9 OS=Homo sapiens OX=9606 GN=POLR2I PE=1 SV=1 - [K7EKS1_HUMAN]	3.57466	26.14	2	1	1	1	88	10.2387	4.56396
P69905	Hemoglobin subunit alpha OS=Homo sapiens OX=9606 GN=HBA1 PE=1 SV=2 - [HBA_HUMAN]	3.41012	10.56	1	1	1	1	142	15.2479	8.67529
O60783	28S ribosomal protein S14, mitochondrial OS=Homo sapiens OX=9606 GN=MRPS14 PE=1 SV=1 - [RT14_HUMAN]	3.40424	10.16	1	1	1	1	128	15.129	11.4146
P82912-2	Isoform 2 of 28S ribosomal protein S11, mitochondrial OS=Homo sapiens OX=9606 GN=MRPS11 - [RT11_HUMAN]	3.3176	15.03	2	1	1	1	193	20.4468	10.6528
U3KQ48	U3 small nucleolar ribonucleoprotein protein MPP10 OS=Homo sapiens OX=9606 GN=MPHOSPH10 PE=1 SV=1 - [U3KQ48_HUMAN]	3.24936	3.9	2	1	1	1	462	53.5208	4.4624
A0A087X0Q4	Immunoglobulin kappa variable 2-40 OS=Homo sapiens OX=9606 GN=IGKV2-40 PE=1 SV=1 - [A0A087X0Q4_HUMAN]	3.19797	12.5	8	1	1	1	104	11.4265	4.48779
Q15185-3	Isoform 3 of Prostaglandin E synthase 3 OS=Homo sapiens OX=9606 GN=PTGES3 - [TEBP_HUMAN]	3.12353	13.08	4	1	1	1	130	14.9489	4.76709
H0YAX3	39S ribosomal protein L13, mitochondrial (Fragment) OS=Homo sapiens OX=9606 GN=MRPL13 PE=1 SV=1 - [H0YAX3_HUMAN]	3.07028	31.91	3	1	1	1	47	5.76501	4.65283
P13010	X-ray repair cross-complementing protein 5 OS=Homo sapiens OX=9606 GN=XRCC5 PE=1 SV=3 - [XRCC5_HUMAN]	3.05226	3.28	1	1	1	1	732	82.6523	5.80811
F8VXI7	Dynein light chain (Fragment) OS=Homo sapiens OX=9606 GN=DYNLL1 PE=1 SV=1 - [F8VXI7_HUMAN]	3.02186	52.38	4	1	1	1	42	4.76823	4.71631
Q96I25	Splicing factor 45 OS=Homo sapiens OX=9606 GN=RBM17 PE=1 SV=1 - [SPF45_HUMAN]	2.92562	3.99	1	1	1	1	401	44.9339	5.97314
H7C0T1	Uncharacterized protein C7orf50 (Fragment) OS=Homo sapiens OX=9606 GN=C7orf50 PE=1 SV=1 - [H7C0T1_HUMAN]	2.85788	7.41	4	1	1	1	162	18.7318	8.45557
Q49AN9	SNRPG protein OS=Homo sapiens OX=9606 GN=SNRPG PE=1 SV=1 - [Q49AN9_HUMAN]	2.84064	20.31	4	1	1	1	64	7.09667	7.18115
P46783	40S ribosomal protein S10 OS=Homo sapiens OX=9606 GN=RPS10 PE=1 SV=1 - [RS10_HUMAN]	2.75606	8.48	2	1	1	1	165	18.8859	10.1548
E9PI78	39S ribosomal protein L49, mitochondrial OS=Homo sapiens OX=9606 GN=MRPL49 PE=1 SV=1 - [E9PI78_HUMAN]	2.6523	13.13	3	1	1	1	99	11.3408	8.96826
H7C5Q0	Serine/Arginine-related protein 53 (Fragment) OS=Homo sapiens OX=9606 GN=RSRC1 PE=1 SV=1 - [H7C5Q0_HUMAN]	2.61243	8.65	4	1	1	1	208	23.5113	9.74463
P55081	Microfibrillar-associated protein 1 OS=Homo sapiens OX=9606 GN=MFAP1 PE=1 SV=2 - [MFAP1_HUMAN]	2.55798	4.56	1	1	1	1	439	51.9266	4.98291
C9JYQ9	60S ribosomal protein L22-like 1 OS=Homo sapiens OX=9606 GN=RPL22L1 PE=1 SV=1 - [C9JYQ9_HUMAN]	2.54352	9.92	3	1	1	1	121	14.4695	9.37842
K7ENX8	Cold-inducible RNA-binding protein (Fragment) OS=Homo sapiens OX=9606 GN=CIRBP PE=1 SV=2 - [K7ENX8_HUMAN]	2.53909	17.5	12	1	1	1	80	8.90833	4.80518
F8VR50	Actin-related protein 2/3 complex subunit 3 (Fragment) OS=Homo sapiens OX=9606 GN=ARPC3 PE=1 SV=1 - [F8VR50_HUMAN]	2.4995	13.1	3	1	1	1	84	9.71999	7.92822
P62861	40S ribosomal protein S30 OS=Homo sapiens OX=9606 GN=FAU PE=1 SV=1 - [RS30_HUMAN]	2.47819	16.95	2	1	1	1	59	6.64382	12.147
R4GMN4	THO complex subunit 1 (Fragment) OS=Homo sapiens OX=9606 GN=THOC1 PE=1 SV=1 - [R4GMN4_HUMAN]	2.46723	5.51	3	1	1	1	272	32.016	6.32861
Q5SZ64	Splicing factor 3B subunit 4 (Fragment) OS=Homo sapiens OX=9606 GN=SF3B4 PE=1 SV=1 - [Q5SZ64_HUMAN]	2.42617	12.63	2	1	1	1	190	20.6764	6.20166
H7C2P7	39S ribosomal protein L23, mitochondrial (Fragment) OS=Homo sapiens OX=9606 GN=MRPL23 PE=1 SV=1 - [H7C2P7_HUMAN]	2.41758	12.71	5	1	1	1	118	13.7704	10.4185
Q5T8A0	28S ribosomal protein S2, mitochondrial (Fragment) OS=Homo sapiens OX=9606 GN=MRPS2 PE=1 SV=1 - [Q5T8A0_HUMAN]	2.41043	4.07	2	1	1	1	270	30.4597	9.59814
A0A087WX58	Hepatoma-derived growth factor-related protein 2 (Fragment) OS=Homo sapiens OX=9606 GN=HDGFL2 PE=1 SV=1 - [A0A087WX58_HUMAN]	2.39881	22.06	4	1	1	1	68	7.24921	4.22119
F8VQ14	T-complex protein 1 subunit beta OS=Homo sapiens OX=9606 GN=CCT2 PE=1 SV=1 - [F8VQ14_HUMAN]	2.38476	2.88	4	1	1	1	416	44.7846	6.53662
H7C561	Splicing factor 1 (Fragment) OS=Homo sapiens OX=9606 GN=SF1 PE=1 SV=8 - [H7C561_HUMAN]	2.37189	4.47	8	1	1	1	291	30.1402	9.1001
P82664	28S ribosomal protein S10, mitochondrial OS=Homo sapiens OX=9606 GN=MRPS10 PE=1 SV=2 - [RT10_HUMAN]	2.34483	10.45	1	1	1	1	201	22.985	8.00146
Q9UKB1-2	Isoform A of F-box/WD repeat-containing protein 11 OS=Homo sapiens OX=9606 GN=FBXW11 - [FBW1B_HUMAN]	2.34099	2.56	6	1	1	1	508	58.3855	7.02002
Q8IXM3	39S ribosomal protein L41, mitochondrial OS=Homo sapiens OX=9606 GN=MRPL41 PE=1 SV=1 - [RM41_HUMAN]	2.31495	10.95	1	1	1	1	137	15.373	9.56885
Q15024	Exosome complex component RRP42 OS=Homo sapiens OX=9606 GN=EXOSC7 PE=1 SV=3 - [EXOS7_HUMAN]	2.26529	7.56	1	1	1	1	291	31.8011	5.18604
B1AHC9	X-ray repair cross-complementing protein 6 OS=Homo sapiens OX=9606 GN=XRCC6 PE=1 SV=1 - [B1AHC9_HUMAN]	2.21015	2.5	3	1	1	1	559	64.243	9.27588
F5H6J5	Zinc finger CCHC domain-containing protein 8 (Fragment) OS=Homo sapiens OX=9606 GN=ZCCHC8 PE=1 SV=1 - [F5H6J5_HUMAN]	2.20457	10.27	4	1	1	1	185	20.8662	5.69385
B0QZK4	Heterochromatin protein 1-binding protein 3 (Fragment) OS=Homo sapiens OX=9606 GN=HP1BP3 PE=1 SV=1 - [B0QZK4_HUMAN]	2.14585	4.35	6	1	1	1	253	28.4974	9.87646
Q01844-4	Isoform 4 of RNA-binding protein EWS OS=Homo sapiens OX=9606 GN=EWSR1 - [EWS_HUMAN]	2.13662	6.78	6	1	1	6	354	37.5969	8.06006
B8ZZK4	60S ribosomal protein L31 OS=Homo sapiens OX=9606 GN=RPL31 PE=1 SV=1 - [B8ZZK4_HUMAN]	2.11994	10.13	8	1	1	1	79	8.98201	10.8872
F8WF65	Elongation factor 1-beta OS=Homo sapiens OX=9606 GN=EEF1B2 PE=1 SV=1 - [F8WF65_HUMAN]	2.11864	51.72	4	1	1	1	29	3.1025	4.4624
P62857	40S ribosomal protein S28 OS=Homo sapiens OX=9606 GN=RPS28 PE=1 SV=1 - [RS28_HUMAN]	2.11176	17.39	1	1	1	1	69	7.8362	10.6968
Q8TBK6-2	Isoform 2 of Zinc finger CCHC domain-containing protein 10 OS=Homo sapiens OX=9606 GN=ZCCHC10 - [ZCH10_HUMAN]	2.10769	8.24	3	1	1	1	170	18.3987	8.77783
P62306	Small nuclear ribonucleoprotein F OS=Homo sapiens OX=9606 GN=SNRPF PE=1 SV=1 - [RUXF_HUMAN]	2.07862	15.12	1	1	1	1	86	9.71878	4.66553
P82921	28S ribosomal protein S21, mitochondrial OS=Homo sapiens OX=9606 GN=MRPS21 PE=1 SV=3 - [RT21_HUMAN]	2.06923	13.79	1	1	1	1	87	10.6814	9.92041
O75683	Surfeit locus protein 6 OS=Homo sapiens OX=9606 GN=SURF6 PE=1 SV=3 - [SURF6_HUMAN]	2.06089	6.65	1	1	1	1	361	41.4256	10.6382
Q8N3X1	Formin-binding protein 4 OS=Homo sapiens OX=9606 GN=FNBP4 PE=1 SV=3 - [FNBP4_HUMAN]	2.05435	1.18	2	1	1	1	1017	110.198	4.7417
O43172-2	Isoform 2 of U4/U6 small nuclear ribonucleoprotein Prp4 OS=Homo sapiens OX=9606 GN=PRPF4 - [PRP4_HUMAN]	2.04885	3.07	2	1	1	1	521	58.2843	7.41553
P10155-2	Isoform Short of 60 kDa SS-A/Ro ribonucleoprotein OS=Homo sapiens OX=9606 GN=TROVE2 - [RO60_HUMAN]	2.04076	5.37	5	1	1	1	205	23.2838	9.02686
P07305-2	Isoform 2 of Histone H1.0 OS=Homo sapiens OX=9606 GN=H1F0 - [H10_HUMAN]	2.03409	7.34	2	1	1	1	177	19.1553	10.8286
O15381-3	Isoform 3 of Nuclear valosin-containing protein-like OS=Homo sapiens OX=9606 GN=NVL - [NVL_HUMAN]	2.03065	2.73	5	1	1	1	659	72.6867	6.1001
Q9NWT1	p21-activated protein kinase-interacting protein 1 OS=Homo sapiens OX=9606 GN=PAK1IP1 PE=1 SV=2 - [PK1IP_HUMAN]	2.01272	2.3	1	1	1	1	392	43.9359	8.90967
Q5VXN0	Ribosome production factor 2 homolog (Fragment) OS=Homo sapiens OX=9606 GN=RPF2 PE=1 SV=1 - [Q5VXN0_HUMAN]	2.00341	7.01	2	1	1	1	214	24.589	9.5542
H0YDJ3	Serine/threonine-protein kinase PRP4 homolog (Fragment) OS=Homo sapiens OX=9606 GN=PRPF4B PE=1 SV=1 - [H0YDJ3_HUMAN]	1.99796	1.87	2	1	1	1	587	68.3585	9.75928
A0A087X0R7	SENP3-EIF4A1 readthrough (NMD candidate) (Fragment) OS=Homo sapiens OX=9606 GN=SENP3-EIF4A1 PE=4 SV=1 - [A0A087X0R7_HUMAN]	1.98476	2.59	2	1	1	1	540	61.2388	7.85498
Q9Y3B4	Splicing factor 3B subunit 6 OS=Homo sapiens OX=9606 GN=SF3B6 PE=1 SV=1 - [SF3B6_HUMAN]	1.98147	9.6	1	1	1	1	125	14.5756	9.37842
Q9H444	Charged multivesicular body protein 4b OS=Homo sapiens OX=9606 GN=CHMP4B PE=1 SV=1 - [CHM4B_HUMAN]	1.96487	4.91	1	1	1	1	224	24.9346	4.81787
I3L2C7	Gem-associated protein 4 OS=Homo sapiens OX=9606 GN=GEMIN4 PE=1 SV=1 - [I3L2C7_HUMAN]	1.96069	1.05	2	1	1	1	1047	118.745	6.18896
B0QY90	Eukaryotic translation initiation factor 3 subunit L OS=Homo sapiens OX=9606 GN=EIF3L PE=1 SV=1 - [B0QY90_HUMAN]	1.95121	2.79	4	1	1	1	466	55.126	8.95361
E7ERC8	Protein SEC13 homolog (Fragment) OS=Homo sapiens OX=9606 GN=SEC13 PE=1 SV=1 - [E7ERC8_HUMAN]	1.9068	12.79	6	1	1	1	86	9.62462	6.50732
Q92522	Histone H1x OS=Homo sapiens OX=9606 GN=H1FX PE=1 SV=1 - [H1X_HUMAN]	1.82335	5.63	1	1	1	1	213	22.4735	10.7554
H3BRR2	DNA-directed RNA polymerase II subunit RPB3 OS=Homo sapiens OX=9606 GN=POLR2C PE=1 SV=1 - [H3BRR2_HUMAN]	1.81955	32.61	2	1	1	1	46	5.16975	4.729
E9PQ35	T-complex protein 1 subunit gamma (Fragment) OS=Homo sapiens OX=9606 GN=CCT3 PE=1 SV=1 - [E9PQ35_HUMAN]	1.80761	9.03	6	1	1	1	144	15.9622	5.04639
Q8WTT2	Nucleolar complex protein 3 homolog OS=Homo sapiens OX=9606 GN=NOC3L PE=1 SV=1 - [NOC3L_HUMAN]	1.76493	1.88	1	1	1	1	800	92.4896	9.17334
Q5T653	39S ribosomal protein L2, mitochondrial OS=Homo sapiens OX=9606 GN=MRPL2 PE=1 SV=2 - [RM02_HUMAN]	1.74897	3.28	1	1	1	1	305	33.2797	11.2974
A6NLM8	Translocon-associated protein subunit delta OS=Homo sapiens OX=9606 GN=SSR4 PE=1 SV=1 - [A6NLM8_HUMAN]	1.74718	7.43	2	1	1	1	148	16.2353	5.74463
Q9NWB6-3	Isoform 3 of Arginine and glutamate-rich protein 1 OS=Homo sapiens OX=9606 GN=ARGLU1 - [ARGL1_HUMAN]	1.73134	4.04	3	1	1	1	198	23.8196	9.20264
Q8WUM4	Programmed cell death 6-interacting protein OS=Homo sapiens OX=9606 GN=PDCD6IP PE=1 SV=1 - [PDC6I_HUMAN]	1.70728	1.5	2	1	1	2	868	95.9631	6.52197
A6NP16	Angiomotin OS=Homo sapiens OX=9606 GN=AMOT PE=1 SV=1 - [A6NP16_HUMAN]	1.68864	2.18	4	1	1	1	597	68.3504	8.06006
F5H8E2	Succinate dehydrogenase assembly factor 2, mitochondrial OS=Homo sapiens OX=9606 GN=SDHAF2 PE=4 SV=1 - [F5H8E2_HUMAN]	1.67891	12.5	8	1	1	1	88	10.1423	9.45166
K7ESA0	ATP synthase F1 subunit alpha OS=Homo sapiens OX=9606 GN=ATP5F1A PE=1 SV=1 - [K7ESA0_HUMAN]	1.67383	19.48	8	1	1	1	77	8.25937	10.4917
O60942-3	Isoform 3 of mRNA-capping enzyme OS=Homo sapiens OX=9606 GN=RNGTT - [MCE1_HUMAN]	1.67307	2.63	4	1	1	1	457	52.4995	8.01611
P22061	Protein-L-isoaspartate(D-aspartate) O-methyltransferase OS=Homo sapiens OX=9606 GN=PCMT1 PE=1 SV=4 - [PIMT_HUMAN]	1.67301	3.96	5	1	1	1	227	24.6206	7.21045
P42285	Exosome RNA helicase MTR4 OS=Homo sapiens OX=9606 GN=MTREX PE=1 SV=3 - [MTREX_HUMAN]	1.66369	0.96	1	1	1	1	1042	117.729	6.52197
Q9H7E9	UPF0488 protein C8orf33 OS=Homo sapiens OX=9606 GN=C8orf33 PE=1 SV=1 - [CH033_HUMAN]	1.65797	6.99	2	1	1	1	229	24.9769	9.94971
H3BMQ2	Probable ribosome biogenesis protein RLP24 (Fragment) OS=Homo sapiens OX=9606 GN=RSL24D1 PE=1 SV=1 - [H3BMQ2_HUMAN]	1.64893	18.18	2	1	1	1	66	8.12844	10.521
Q12834	Cell division cycle protein 20 homolog OS=Homo sapiens OX=9606 GN=CDC20 PE=1 SV=2 - [CDC20_HUMAN]	1.64838	2.2	1	1	1	1	499	54.6886	9.23193
P61964	WD repeat-containing protein 5 OS=Homo sapiens OX=9606 GN=WDR5 PE=1 SV=1 - [WDR5_HUMAN]	1.64426	4.49	1	1	1	1	334	36.5655	8.26514
H0YBU8	39S ribosomal protein L43, mitochondrial (Fragment) OS=Homo sapiens OX=9606 GN=MRPL43 PE=1 SV=1 - [H0YBU8_HUMAN]	1.64208	7.43	9	1	1	1	148	16.6666	6.78564
F5H4Q5	Vacuolar protein sorting-associated protein 37C (Fragment) OS=Homo sapiens OX=9606 GN=VPS37C PE=1 SV=1 - [F5H4Q5_HUMAN]	1.62743	8.11	2	1	1	1	148	17.1327	4.56396
P23284	Peptidyl-prolyl cis-trans isomerase B OS=Homo sapiens OX=9606 GN=PPIB PE=1 SV=2 - [PPIB_HUMAN]	1.61546	6.02	1	1	1	1	216	23.7275	9.40771
F8VXD2	Cyclin-dependent kinase 4 (Fragment) OS=Homo sapiens OX=9606 GN=CDK4 PE=1 SV=1 - [F8VXD2_HUMAN]	1.60594	6.06	132	1	1	1	132	14.8907	5.84619
Q9UH17-3	Isoform 3 of DNA dC->dU-editing enzyme APOBEC-3B OS=Homo sapiens OX=9606 GN=APOBEC3B - [ABC3B_HUMAN]	0	5.88	3	1	1	1	357	43.0526	5.73193
Q9UG63	ATP-binding cassette sub-family F member 2 OS=Homo sapiens OX=9606 GN=ABCF2 PE=1 SV=2 - [ABCF2_HUMAN]	0	2.25	2	1	1	1	623	71.2446	7.37158
P05023-2	Isoform 2 of Sodium/potassium-transporting ATPase subunit alpha-1 OS=Homo sapiens OX=9606 GN=ATP1A1 - [AT1A1_HUMAN]	0	1.91	4	1	1	1	681	74.0926	6.02393
O95429-2	Isoform 2 of BAG family molecular chaperone regulator 4 OS=Homo sapiens OX=9606 GN=BAG4 - [BAG4_HUMAN]	0	3.09	2	1	1	1	421	45.3815	5.04639
O60885-2	Isoform C of Bromodomain-containing protein 4 OS=Homo sapiens OX=9606 GN=BRD4 - [BRD4_HUMAN]	0	2.77	3	1	1	1	722	80.4129	8.6167
Q9BRK5-2	Isoform 2 of 45 kDa calcium-binding protein OS=Homo sapiens OX=9606 GN=SDF4 - [CAB45_HUMAN]	0	8.11	3	1	1	1	259	30.1786	4.65283
Q9Y3X0	Coiled-coil domain-containing protein 9 OS=Homo sapiens OX=9606 GN=CCDC9 PE=1 SV=1 - [CCDC9_HUMAN]	0	3.01	1	1	1	1	531	59.6671	5.40186
O95400	CD2 antigen cytoplasmic tail-binding protein 2 OS=Homo sapiens OX=9606 GN=CD2BP2 PE=1 SV=1 - [CD2B2_HUMAN]	0	7.33	1	1	1	1	341	37.6232	4.61475
P38432	Coilin OS=Homo sapiens OX=9606 GN=COIL PE=1 SV=1 - [COIL_HUMAN]	0	3.99	1	1	1	1	576	62.5699	9.0708
Q8WYA6-3	Isoform 3 of Beta-catenin-like protein 1 OS=Homo sapiens OX=9606 GN=CTNNBL1 - [CTBL1_HUMAN]	0	3.86	5	1	1	1	311	36.0795	6.69775
Q9UHI6	Probable ATP-dependent RNA helicase DDX20 OS=Homo sapiens OX=9606 GN=DDX20 PE=1 SV=2 - [DDX20_HUMAN]	0	1.33	1	1	1	1	824	92.1825	6.94678
Q14152-2	Isoform 2 of Eukaryotic translation initiation factor 3 subunit A OS=Homo sapiens OX=9606 GN=EIF3A - [EIF3A_HUMAN]	0	1.34	2	1	1	1	1348	162.537	6.771
Q5RKV6	Exosome complex component MTR3 OS=Homo sapiens OX=9606 GN=EXOSC6 PE=1 SV=1 - [EXOS6_HUMAN]	0	5.88	1	1	1	1	272	28.2177	6.27783
Q9NQT5-2	Isoform 2 of Exosome complex component RRP40 OS=Homo sapiens OX=9606 GN=EXOSC3 - [EXOS3_HUMAN]	0	22.56	2	1	1	1	164	17.237	9.27588
Q9NSI2-2	Isoform B of Protein FAM207A OS=Homo sapiens OX=9606 GN=FAM207A - [F207A_HUMAN]	0	5.12	2	1	1	2	215	23.93	10.8579
Q6UN15-4	Isoform 4 of Pre-mRNA 3'-end-processing factor FIP1 OS=Homo sapiens OX=9606 GN=FIP1L1 - [FIP1_HUMAN]	0	3.7	5	1	1	1	378	40.81	4.69092
Q9UKJ3	G patch domain-containing protein 8 OS=Homo sapiens OX=9606 GN=GPATCH8 PE=1 SV=2 - [GPTC8_HUMAN]	0	2.26	1	1	1	2	1502	164.098	8.66064
Q9H116	GDNF-inducible zinc finger protein 1 OS=Homo sapiens OX=9606 GN=GZF1 PE=1 SV=1 - [GZF1_HUMAN]	0	3.23	1	1	1	1	711	80.4406	7.86963
Q9P035-2	Isoform 2 of Very-long-chain (3R)-3-hydroxyacyl-CoA dehydratase 3 OS=Homo sapiens OX=9606 GN=HACD3 - [HACD3_HUMAN]	0	6.84	2	1	1	1	307	36.407	8.73389
P20719	Homeobox protein Hox-A5 OS=Homo sapiens OX=9606 GN=HOXA5 PE=1 SV=2 - [HXA5_HUMAN]	0	7.78	1	1	1	1	270	29.327	9.24658
Q9Y4L1-2	Isoform 2 of Hypoxia up-regulated protein 1 OS=Homo sapiens OX=9606 GN=HYOU1 - [HYOU1_HUMAN]	0	2.33	6	1	1	1	559	62.7173	7.76709
O00425	Insulin-like growth factor 2 mRNA-binding protein 3 OS=Homo sapiens OX=9606 GN=IGF2BP3 PE=1 SV=2 - [IF2B3_HUMAN]	0	2.76	1	1	1	1	579	63.6656	8.86572
Q9UN81	LINE-1 retrotransposable element ORF1 protein OS=Homo sapiens OX=9606 GN=L1RE1 PE=1 SV=1 - [LORF1_HUMAN]	0	3.85	1	1	1	1	338	40.0307	9.51025
Q5JXC2-2	Isoform 2 of Migration and invasion-inhibitory protein OS=Homo sapiens OX=9606 GN=MIIP - [MIIP_HUMAN]	0	2.79	2	1	1	1	359	39.2674	8.44092
Q9HCD5	Nuclear receptor coactivator 5 OS=Homo sapiens OX=9606 GN=NCOA5 PE=1 SV=2 - [NCOA5_HUMAN]	0	2.25	1	1	1	1	579	65.4965	9.59814
P22392-2	Isoform 3 of Nucleoside diphosphate kinase B OS=Homo sapiens OX=9606 GN=NME2 - [NDKB_HUMAN]	0	6.74	8	1	1	1	267	30.1176	8.92432
P55769	NHP2-like protein 1 OS=Homo sapiens OX=9606 GN=SNU13 PE=1 SV=3 - [NH2L1_HUMAN]	0	9.38	2	1	1	1	128	14.1646	8.45557
Q5M9Q1	NKAP-like protein OS=Homo sapiens OX=9606 GN=NKAPL PE=2 SV=3 - [NKAPL_HUMAN]	0	2.49	2	1	1	1	402	46.2841	9.71533
Q9Y2X3	Nucleolar protein 58 OS=Homo sapiens OX=9606 GN=NOP58 PE=1 SV=1 - [NOP58_HUMAN]	0	2.46	1	1	1	1	529	59.5405	8.92432
Q08J23-3	Isoform 3 of tRNA (cytosine(34)-C(5))-methyltransferase OS=Homo sapiens OX=9606 GN=NSUN2 - [NSUN2_HUMAN]	0	2.26	3	1	1	1	531	59.346	6.55127
Q9BSD7	Cancer-related nucleoside-triphosphatase OS=Homo sapiens OX=9606 GN=NTPCR PE=1 SV=1 - [NTPCR_HUMAN]	0	6.32	2	1	1	1	190	20.7001	9.53955
O60890-2	Isoform 2 of Oligophrenin-1 OS=Homo sapiens OX=9606 GN=OPHN1 - [OPHN1_HUMAN]	0	6.75	2	1	1	1	311	36.6494	5.49072
Q8N7H5-2	Isoform 2 of RNA polymerase II-associated factor 1 homolog OS=Homo sapiens OX=9606 GN=PAF1 - [PAF1_HUMAN]	0	4.54	3	1	1	1	485	55.0041	5.021
P18669	Phosphoglycerate mutase 1 OS=Homo sapiens OX=9606 GN=PGAM1 PE=1 SV=2 - [PGAM1_HUMAN]	0	8.27	1	1	1	1	254	28.7858	7.18115
Q8IWS0-4	Isoform 4 of PHD finger protein 6 OS=Homo sapiens OX=9606 GN=PHF6 - [PHF6_HUMAN]	0	4.52	7	1	1	1	310	35.1642	9.0415
Q9BTL3	RNMT-activating mini protein OS=Homo sapiens OX=9606 GN=FAM103A1 PE=1 SV=1 - [RAM_HUMAN]	0	12.71	1	1	1	1	118	14.3727	8.93896
Q9BRS2	Serine/threonine-protein kinase RIO1 OS=Homo sapiens OX=9606 GN=RIOK1 PE=1 SV=2 - [RIOK1_HUMAN]	0	2.11	1	1	1	1	568	65.5417	6.18896
P62891	60S ribosomal protein L39 OS=Homo sapiens OX=9606 GN=RPL39 PE=1 SV=2 - [RL39_HUMAN]	0	19.61	2	1	1	1	51	6.40265	12.5571
Q9H0U6	39S ribosomal protein L18, mitochondrial OS=Homo sapiens OX=9606 GN=MRPL18 PE=1 SV=1 - [RM18_HUMAN]	0	7.22	1	1	1	1	180	20.5635	9.53955
Q96DV4-2	Isoform 2 of 39S ribosomal protein L38, mitochondrial OS=Homo sapiens OX=9606 GN=MRPL38 - [RM38_HUMAN]	0	11.22	2	1	1	1	196	22.9573	6.13818
Q9H9J2	39S ribosomal protein L44, mitochondrial OS=Homo sapiens OX=9606 GN=MRPL44 PE=1 SV=1 - [RM44_HUMAN]	0	5.12	1	1	1	1	332	37.5117	8.39697
P51449-2	Isoform 2 of Nuclear receptor ROR-gamma OS=Homo sapiens OX=9606 GN=RORC - [RORG_HUMAN]	0	3.42	2	1	1	2	497	55.7769	8.35303
P24928	DNA-directed RNA polymerase II subunit RPB1 OS=Homo sapiens OX=9606 GN=POLR2A PE=1 SV=2 - [RPB1_HUMAN]	0	0.51	1	1	1	1	1970	217.039	7.37158
Q5JTH9-2	Isoform 2 of RRP12-like protein OS=Homo sapiens OX=9606 GN=RRP12 - [RRP12_HUMAN]	0	0.67	3	1	1	1	1197	132.625	8.67529
Q9BQC6	Ribosomal protein 63, mitochondrial OS=Homo sapiens OX=9606 GN=MRPL57 PE=1 SV=1 - [RT63_HUMAN]	0	12.75	1	1	1	1	102	12.2585	11.4438
P62304	Small nuclear ribonucleoprotein E OS=Homo sapiens OX=9606 GN=SNRPE PE=1 SV=1 - [RUXE_HUMAN]	0	11.96	1	1	1	1	92	10.7966	9.43701
Q15428	Splicing factor 3A subunit 2 OS=Homo sapiens OX=9606 GN=SF3A2 PE=1 SV=2 - [SF3A2_HUMAN]	0	3.88	1	1	1	1	464	49.2243	9.64209
P23246	Splicing factor, proline- and glutamine-rich OS=Homo sapiens OX=9606 GN=SFPQ PE=1 SV=2 - [SFPQ_HUMAN]	0	2.12	1	1	1	1	707	76.1016	9.43701
O60264	SWI/SNF-related matrix-associated actin-dependent regulator of chromatin subfamily A member 5 OS=Homo sapiens OX=9606 GN=SMARCA5 PE=1 SV=1 - [SMCA5_HUMAN]	0	1.24	1	1	1	1	1052	121.828	8.08936
Q8TAD8	Smad nuclear-interacting protein 1 OS=Homo sapiens OX=9606 GN=SNIP1 PE=1 SV=1 - [SNIP1_HUMAN]	0	4.8	1	1	1	1	396	45.7503	9.99365
Q8IY81	pre-rRNA processing protein FTSJ3 OS=Homo sapiens OX=9606 GN=FTSJ3 PE=1 SV=2 - [SPB1_HUMAN]	0	2.01	1	1	1	1	847	96.4992	8.39697
O15269	Serine palmitoyltransferase 1 OS=Homo sapiens OX=9606 GN=SPTLC1 PE=1 SV=1 - [SPTC1_HUMAN]	0	2.54	1	1	1	1	473	52.7105	6.01123
O15020-2	Isoform 2 of Spectrin beta chain, non-erythrocytic 2 OS=Homo sapiens OX=9606 GN=SPTBN2 - [SPTN2_HUMAN]	0	0.59	2	1	1	1	2365	268.143	6.11279
P49458	Signal recognition particle 9 kDa protein OS=Homo sapiens OX=9606 GN=SRP9 PE=1 SV=2 - [SRP09_HUMAN]	0	12.79	1	1	1	1	86	10.1051	7.97217
Q96SB4-4	Isoform 3 of SRSF protein kinase 1 OS=Homo sapiens OX=9606 GN=SRPK1 - [SRPK1_HUMAN]	0	1.56	4	1	1	1	639	72.3381	5.57959
Q13428-2	Isoform 2 of Treacle protein OS=Homo sapiens OX=9606 GN=TCOF1 - [TCOF_HUMAN]	0	0.71	9	1	1	1	1411	144.228	9.0415
P50990-3	Isoform 3 of T-complex protein 1 subunit theta OS=Homo sapiens OX=9606 GN=CCT8 - [TCPQ_HUMAN]	0	2.11	3	1	1	1	475	51.5533	5.23682
P11387	DNA topoisomerase 1 OS=Homo sapiens OX=9606 GN=TOP1 PE=1 SV=2 - [TOP1_HUMAN]	0	1.18	1	1	1	1	765	90.6689	9.30518
P60174-4	Isoform 4 of Triosephosphate isomerase OS=Homo sapiens OX=9606 GN=TPI1 - [TPIS_HUMAN]	0	17.37	3	1	1	1	167	17.9473	5.57959
Q15695	U2 small nuclear ribonucleoprotein auxiliary factor 35 kDa subunit-related protein 1 OS=Homo sapiens OX=9606 GN=ZRSR1 PE=2 SV=2 - [U2AFL_HUMAN]	0	2.51	2	1	1	1	479	57.6075	9.36377
Q93009-3	Isoform 3 of Ubiquitin carboxyl-terminal hydrolase 7 OS=Homo sapiens OX=9606 GN=USP7 - [UBP7_HUMAN]	0	1.01	2	1	1	1	1086	126.189	5.70654
Q96KR1	Zinc finger RNA-binding protein OS=Homo sapiens OX=9606 GN=ZFR PE=1 SV=2 - [ZFR_HUMAN]	0	1.49	1	1	1	1	1074	116.939	9.0415
Q9H4Z2-2	Isoform 2 of Zinc finger protein 335 OS=Homo sapiens OX=9606 GN=ZNF335 - [ZN335_HUMAN]	0	0.93	2	1	1	1	1187	129.533	7.26904
G5E9W3	Cleavage and polyadenylation specific factor 3, 73kDa, isoform CRA_b OS=Homo sapiens OX=9606 GN=CPSF3 PE=1 SV=1 - [G5E9W3_HUMAN]	0	1.55	2	1	1	1	647	73.43	5.57959
Q6PKC6	WD repeat-containing protein 6 OS=Homo sapiens OX=9606 GN=WDR6 PE=1 SV=1 - [Q6PKC6_HUMAN]	0	2.42	5	1	1	1	289	32.091	6.23975
E1CKY7	Protein phosphatase 1 regulatory subunit 12B OS=Homo sapiens OX=9606 GN=PPP1R12B PE=1 SV=1 - [E1CKY7_HUMAN]	0	9.14	5	1	1	1	186	21.3541	9.68604
B2WTI3	Bifunctional arginine demethylase and lysyl-hydroxylase JMJD6 OS=Homo sapiens OX=9606 GN=JMJD6 PE=1 SV=1 - [B2WTI3_HUMAN]	0	5.07	6	1	1	1	335	39.217	9.53955
Q8IXW7	FMR1 protein OS=Homo sapiens OX=9606 GN=FMR1 PE=1 SV=1 - [Q8IXW7_HUMAN]	0	4.38	16	1	1	1	297	34.0932	5.99854
H0YC23	Serine/threonine-protein phosphatase 2A catalytic subunit beta isoform (Fragment) OS=Homo sapiens OX=9606 GN=PPP2CB PE=1 SV=1 - [H0YC23_HUMAN]	0	16.94	4	1	1	1	124	13.8616	5.18604
F8VNY5	Thyroid transcription factor 1-associated protein 26 (Fragment) OS=Homo sapiens OX=9606 GN=CCDC59 PE=1 SV=1 - [F8VNY5_HUMAN]	0	4.97	2	1	1	1	181	21.2649	9.48096
M0QYW5	Death-associated protein kinase 3 (Fragment) OS=Homo sapiens OX=9606 GN=DAPK3 PE=1 SV=1 - [M0QYW5_HUMAN]	0	16.31	4	1	1	1	141	16.4245	6.53662
B8ZZR0	Dual-specificity protein kinase CLK1 OS=Homo sapiens OX=9606 GN=CLK1 PE=1 SV=1 - [B8ZZR0_HUMAN]	0	6.19	5	1	1	1	307	36.2425	8.01611
Q5SQT3	Histone H2A (Fragment) OS=Homo sapiens OX=9606 GN=H2AFY2 PE=1 SV=8 - [Q5SQT3_HUMAN]	0	6.2	2	1	1	1	242	26.1367	8.86572
D6RBD0	Receptor of-activated protein C kinase 1 (Fragment) OS=Homo sapiens OX=9606 GN=RACK1 PE=1 SV=1 - [D6RBD0_HUMAN]	0	10	11	1	1	1	160	18.0341	8.48486
D6RC60	Nucleolar protein 16 OS=Homo sapiens OX=9606 GN=NOP16 PE=1 SV=1 - [D6RC60_HUMAN]	0	14.74	7	1	1	1	95	10.6948	11.8394
C9J2P9	E3 ubiquitin-protein ligase Hakai (Fragment) OS=Homo sapiens OX=9606 GN=CBLL1 PE=1 SV=8 - [C9J2P9_HUMAN]	0	6.21	3	1	1	1	322	36.2777	7.40088
H7C3L5	Tax1-binding protein 1 (Fragment) OS=Homo sapiens OX=9606 GN=TAX1BP1 PE=1 SV=1 - [H7C3L5_HUMAN]	0	5.21	6	1	1	1	326	37.266	5.19873
D6R9I9	ATP-binding cassette sub-family E member 1 OS=Homo sapiens OX=9606 GN=ABCE1 PE=1 SV=1 - [D6R9I9_HUMAN]	0	2.85	2	1	1	1	421	47.0064	8.30908
B1ALA7	Ribose-phosphate pyrophosphokinase 1 OS=Homo sapiens OX=9606 GN=PRPS1 PE=1 SV=1 - [B1ALA7_HUMAN]	0	8.93	2	1	1	1	168	18.4446	8.89502
S4R455	39S ribosomal protein L19, mitochondrial (Fragment) OS=Homo sapiens OX=9606 GN=MRPL19 PE=1 SV=1 - [S4R455_HUMAN]	0	39.66	3	1	1	1	58	6.61041	6.66846
K7EL50	Calreticulin (Fragment) OS=Homo sapiens OX=9606 GN=CALR PE=1 SV=1 - [K7EL50_HUMAN]	0	14.72	3	1	1	1	163	19.1289	4.4624
H0YLR3	U2 small nuclear ribonucleoprotein A' (Fragment) OS=Homo sapiens OX=9606 GN=SNRPA1 PE=1 SV=1 - [H0YLR3_HUMAN]	0	12.36	3	1	1	1	89	9.47188	8.47021
E9PNW4	CD59 glycoprotein OS=Homo sapiens OX=9606 GN=CD59 PE=1 SV=1 - [E9PNW4_HUMAN]	0	11.11	3	1	1	1	108	11.9765	5.74463
H0YJF9	Dihydrolipoyllysine-residue succinyltransferase component of 2-oxoglutarate dehydrogenase complex, mitochondrial (Fragment) OS=Homo sapiens OX=9606 GN=DLST PE=1 SV=1 - [H0YJF9_HUMAN]	0	18.92	5	1	1	1	74	8.42411	8.66064
H3BNI9	Casein kinase II subunit alpha' (Fragment) OS=Homo sapiens OX=9606 GN=CSNK2A2 PE=1 SV=1 - [H3BNI9_HUMAN]	0	6.67	2	1	1	1	135	15.6324	9.59814
H0YMI1	Uveal autoantigen with coiled-coil domains and ankyrin repeats (Fragment) OS=Homo sapiens OX=9606 GN=UACA PE=1 SV=8 - [H0YMI1_HUMAN]	0	7.11	6	1	1	1	225	24.4414	7.1958
H0Y8V4	Chromodomain-helicase-DNA-binding protein 1 (Fragment) OS=Homo sapiens OX=9606 GN=CHD1 PE=1 SV=1 - [H0Y8V4_HUMAN]	0	25.66	4	1	1	1	113	12.9096	7.88428
H0YLJ4	Unconventional myosin-Ie (Fragment) OS=Homo sapiens OX=9606 GN=MYO1E PE=1 SV=1 - [H0YLJ4_HUMAN]	0	5.8	2	1	1	1	276	31.3852	5.69385
H7C463	MICOS complex subunit MIC60 (Fragment) OS=Homo sapiens OX=9606 GN=IMMT PE=1 SV=1 - [H7C463_HUMAN]	0	2.77	7	1	1	1	613	68.1333	6.06201
H0YH81	ATP synthase subunit beta (Fragment) OS=Homo sapiens OX=9606 GN=ATP5F1B PE=1 SV=1 - [H0YH81_HUMAN]	0	5.25	2	1	1	1	362	38.2249	5.5542
H7C4V2	U2 snRNP-associated SURP motif-containing protein (Fragment) OS=Homo sapiens OX=9606 GN=U2SURP PE=1 SV=1 - [H7C4V2_HUMAN]	0	4.83	5	1	1	1	290	33.7376	5.13525
H7C3Y4	Activating signal cointegrator 1 complex subunit 2 (Fragment) OS=Homo sapiens OX=9606 GN=ASCC2 PE=1 SV=1 - [H7C3Y4_HUMAN]	0	16.09	3	1	1	1	87	10.1651	8.54346
C9JBY7	28S ribosomal protein S33, mitochondrial OS=Homo sapiens OX=9606 GN=MRPS33 PE=1 SV=1 - [C9JBY7_HUMAN]	0	9.38	2	1	1	1	96	11.4491	10.1694
H7C109	Putative ATP-dependent RNA helicase DHX57 (Fragment) OS=Homo sapiens OX=9606 GN=DHX57 PE=1 SV=1 - [H7C109_HUMAN]	0	1.95	2	1	1	1	665	74.9972	8.08936
D6RG15	Twinfilin-2 OS=Homo sapiens OX=9606 GN=TWF2 PE=1 SV=1 - [D6RG15_HUMAN]	0	7.48	3	1	1	1	254	28.8648	6.12549
E5RHG7	Polyadenylate-binding protein 1 (Fragment) OS=Homo sapiens OX=9606 GN=PABPC1 PE=1 SV=1 - [E5RHG7_HUMAN]	0	22.67	15	1	1	1	75	8.41204	4.94482
A0A087WVC1	ATP-dependent RNA helicase DDX50 OS=Homo sapiens OX=9606 GN=DDX50 PE=1 SV=1 - [A0A087WVC1_HUMAN]	0	2.05	2	1	1	1	730	82.1762	9.62744
F8W1H8	Coronin (Fragment) OS=Homo sapiens OX=9606 GN=CORO1C PE=1 SV=1 - [F8W1H8_HUMAN]	0	8.61	9	1	1	1	151	16.5825	7.81104
M0QZR9	ELAV-like protein 1 OS=Homo sapiens OX=9606 GN=ELAVL1 PE=1 SV=1 - [M0QZR9_HUMAN]	0	8.5	3	1	1	1	153	17.1208	8.66064
H3BMX0	Nuclear pore complex protein Nup93 (Fragment) OS=Homo sapiens OX=9606 GN=NUP93 PE=1 SV=1 - [H3BMX0_HUMAN]	0	25.6	6	1	1	1	125	14.1389	4.61475
K7EP16	Eukaryotic translation initiation factor 3 subunit G (Fragment) OS=Homo sapiens OX=9606 GN=EIF3G PE=1 SV=1 - [K7EP16_HUMAN]	0	13.56	3	1	1	1	118	13.2037	9.34912
X6RFN3	E3 ubiquitin-protein ligase RING2 (Fragment) OS=Homo sapiens OX=9606 GN=RNF2 PE=1 SV=2 - [X6RFN3_HUMAN]	0	5.71	4	1	1	1	245	27.2603	6.34131
H3BV41	Cleavage and polyadenylation-specificity factor subunit 5 (Fragment) OS=Homo sapiens OX=9606 GN=NUDT21 PE=1 SV=1 - [H3BV41_HUMAN]	0	16.9	3	1	1	1	71	8.0883	5.78271
E5RK39	Ribonucleases P/MRP protein subunit POP1 (Fragment) OS=Homo sapiens OX=9606 GN=POP1 PE=1 SV=1 - [E5RK39_HUMAN]	0	8.74	2	1	1	1	183	20.6878	11.0776
H0YAA6	Prostate stem cell antigen OS=Homo sapiens OX=9606 GN=PSCA PE=4 SV=1 - [H0YAA6_HUMAN]	0	46.3	2	1	1	1	54	5.95873	4.55127
C9J4M6	DNA-directed RNA polymerase subunit beta OS=Homo sapiens OX=9606 GN=POLR2B PE=1 SV=3 - [C9J4M6_HUMAN]	0	2.34	4	1	1	1	1067	121.295	8.32373
A0A1W2PRU9	HLA class I histocompatibility antigen, Cw-6 alpha chain OS=Homo sapiens OX=9606 GN=HLA-C PE=1 SV=1 - [A0A1W2PRU9_HUMAN]	0	5.33	18	1	1	1	244	26.6651	5.45264
#Peptides: The total number of peptide sequences identified for the protein #PSMs:The total number of peptide spectrum matches identified from all included searches #Unique Peptides: The total number of peptide sequences unique to the protein group # AAs :The length of the proteins sequence #MW [kDa]: The molecular weight of the protein #calc. pI: The isoelectric point calculated for the protein

## Sheet: Table S1B
Table S1B. Mass spectrometry-based proteomic analysis for identifying potential P4HA2-interacting proteins.
Accession	Description	Coverage [%]	# Peptides	# PSMs	# Unique Peptides	# AAs	MW [kDa]	calc. pI
Q9H6S0	3'-5' RNA helicase YTHDC2 OS=Homo sapiens OX=9606 GN=YTHDC2 PE=1 SV=2	45	50	78	50	1430	160.1	8.4
P07237	Protein disulfide-isomerase OS=Homo sapiens OX=9606 GN=P4HB PE=1 SV=3	77	42	117	42	508	57.1	4.87
Q99575	Ribonucleases P/MRP protein subunit POP1 OS=Homo sapiens OX=9606 GN=POP1 PE=1 SV=2	57	38	55	38	1024	114.6	9.22
Q14690	Protein RRP5 homolog OS=Homo sapiens OX=9606 GN=PDCD11 PE=1 SV=3	35	38	59	38	1871	208.6	8.87
O15460	Prolyl 4-hydroxylase subunit alpha-2 OS=Homo sapiens OX=9606 GN=P4HA2 PE=1 SV=1	76	35	132	35	535	60.9	5.71
Q6P158	Putative ATP-dependent RNA helicase DHX57 OS=Homo sapiens OX=9606 GN=DHX57 PE=1 SV=2	32	29	40	27	1386	155.5	7.71
P41252	Isoleucine--tRNA ligase, cytoplasmic OS=Homo sapiens OX=9606 GN=IARS PE=1 SV=2	31	26	44	26	1262	144.4	6.15
P49916	DNA ligase 3 OS=Homo sapiens OX=9606 GN=LIG3 PE=1 SV=2	35	25	40	25	1009	112.8	9.01
Q8N5C6	S1 RNA-binding domain-containing protein 1 OS=Homo sapiens OX=9606 GN=SRBD1 PE=1 SV=2	35	21	25	21	995	111.7	8.72
Q9UNX4	WD repeat-containing protein 3 OS=Homo sapiens OX=9606 GN=WDR3 PE=1 SV=1	36	20	26	20	943	106	6.64
Q9UG63	ATP-binding cassette sub-family F member 2 OS=Homo sapiens OX=9606 GN=ABCF2 PE=1 SV=2	31	18	28	18	623	71.2	7.37
O15381	Nuclear valosin-containing protein-like OS=Homo sapiens OX=9606 GN=NVL PE=1 SV=1	31	18	23	18	856	95	6.48
Q7Z6E9	E3 ubiquitin-protein ligase RBBP6 OS=Homo sapiens OX=9606 GN=RBBP6 PE=1 SV=1	17	17	25	17	1792	201.4	9.64
P14868	Aspartate--tRNA ligase, cytoplasmic OS=Homo sapiens OX=9606 GN=DARS PE=1 SV=2	44	17	27	17	501	57.1	6.55
P47897	Glutamine--tRNA ligase OS=Homo sapiens OX=9606 GN=QARS PE=1 SV=1	32	17	21	17	775	87.7	7.15
Q9H2U1	ATP-dependent RNA helicase DHX36 OS=Homo sapiens OX=9606 GN=DHX36 PE=1 SV=2	23	18	23	17	1008	114.7	7.68
P17480	Nucleolar transcription factor 1 OS=Homo sapiens OX=9606 GN=UBTF PE=1 SV=1	26	17	20	17	764	89.4	5.81
Q709F0	Acyl-CoA dehydrogenase family member 11 OS=Homo sapiens OX=9606 GN=ACAD11 PE=1 SV=2	40	16	25	16	780	87.2	8.12
Q8NI36	WD repeat-containing protein 36 OS=Homo sapiens OX=9606 GN=WDR36 PE=1 SV=1	27	16	22	16	951	105.3	7.53
Q8NHQ9	ATP-dependent RNA helicase DDX55 OS=Homo sapiens OX=9606 GN=DDX55 PE=1 SV=3	43	15	20	15	600	68.5	9.25
P56192	Methionine--tRNA ligase, cytoplasmic OS=Homo sapiens OX=9606 GN=MARS PE=1 SV=2	26	15	18	15	900	101.1	6.16
Q13206	Probable ATP-dependent RNA helicase DDX10 OS=Homo sapiens OX=9606 GN=DDX10 PE=1 SV=2	25	15	17	15	875	100.8	8.63
P40937	Replication factor C subunit 5 OS=Homo sapiens OX=9606 GN=RFC5 PE=1 SV=1	63	14	20	14	340	38.5	7.2
Q6PCB5	Round spermatid basic protein 1-like protein OS=Homo sapiens OX=9606 GN=RSBN1L PE=1 SV=2	30	14	22	14	846	94.8	8.78
P13674	Prolyl 4-hydroxylase subunit alpha-1 OS=Homo sapiens OX=9606 GN=P4HA1 PE=1 SV=2	49	14	17	14	534	61	6.01
Q5VYS8	Terminal uridylyltransferase 7 OS=Homo sapiens OX=9606 GN=TUT7 PE=1 SV=1	16	14	17	14	1495	171.1	6.83
O95602	DNA-directed RNA polymerase I subunit RPA1 OS=Homo sapiens OX=9606 GN=POLR1A PE=1 SV=2	15	14	18	14	1720	194.7	7.03
Q9NWT1	p21-activated protein kinase-interacting protein 1 OS=Homo sapiens OX=9606 GN=PAK1IP1 PE=1 SV=2	44	14	18	14	392	43.9	8.91
Q96P11	Probable 28S rRNA (cytosine-C(5))-methyltransferase OS=Homo sapiens OX=9606 GN=NSUN5 PE=1 SV=2	50	14	18	14	429	46.7	8.62
O00566	U3 small nucleolar ribonucleoprotein protein MPP10 OS=Homo sapiens OX=9606 GN=MPHOSPH10 PE=1 SV=2	29	13	23	13	681	78.8	4.86
P20839	Inosine-5'-monophosphate dehydrogenase 1 OS=Homo sapiens OX=9606 GN=IMPDH1 PE=1 SV=2	37	14	19	13	514	55.4	6.9
Q9NVU7	Protein SDA1 homolog OS=Homo sapiens OX=9606 GN=SDAD1 PE=1 SV=3	23	13	21	13	687	79.8	9.25
P40938	Replication factor C subunit 3 OS=Homo sapiens OX=9606 GN=RFC3 PE=1 SV=2	50	13	19	13	356	40.5	8.34
O95985	DNA topoisomerase 3-beta-1 OS=Homo sapiens OX=9606 GN=TOP3B PE=1 SV=1	26	13	17	13	862	96.6	8.12
Q9H8H2	Probable ATP-dependent RNA helicase DDX31 OS=Homo sapiens OX=9606 GN=DDX31 PE=1 SV=2	26	13	18	13	851	94	9.99
Q15269	Periodic tryptophan protein 2 homolog OS=Homo sapiens OX=9606 GN=PWP2 PE=2 SV=2	23	13	16	13	919	102.4	6.15
A4D1E9	GTP-binding protein 10 OS=Homo sapiens OX=9606 GN=GTPBP10 PE=1 SV=1	47	13	14	13	387	42.9	9.03
P06746	DNA polymerase beta OS=Homo sapiens OX=9606 GN=POLB PE=1 SV=3	46	12	18	12	335	38.2	8.95
Q5SY16	Polynucleotide 5'-hydroxyl-kinase NOL9 OS=Homo sapiens OX=9606 GN=NOL9 PE=1 SV=1	37	12	16	12	702	79.3	9.13
Q9NXF1	Testis-expressed protein 10 OS=Homo sapiens OX=9606 GN=TEX10 PE=1 SV=2	20	12	17	12	929	105.6	9.36
Q9UII4	E3 ISG15--protein ligase HERC5 OS=Homo sapiens OX=9606 GN=HERC5 PE=1 SV=2	21	12	15	12	1024	116.8	7.65
O00139	Kinesin-like protein KIF2A OS=Homo sapiens OX=9606 GN=KIF2A PE=1 SV=3	27	12	14	12	706	79.9	6.68
O75569	Interferon-inducible double-stranded RNA-dependent protein kinase activator A OS=Homo sapiens OX=9606 GN=PRKRA PE=1 SV=1	55	11	22	11	313	34.4	8.41
Q7KZI7	Serine/threonine-protein kinase MARK2 OS=Homo sapiens OX=9606 GN=MARK2 PE=1 SV=2	27	16	20	11	788	87.9	9.72
Q9BVI4	Nucleolar complex protein 4 homolog OS=Homo sapiens OX=9606 GN=NOC4L PE=1 SV=1	40	11	16	11	516	58.4	7.49
Q1ED39	Lysine-rich nucleolar protein 1 OS=Homo sapiens OX=9606 GN=KNOP1 PE=1 SV=1	33	11	14	11	458	51.6	9.86
Q8IX01	SURP and G-patch domain-containing protein 2 OS=Homo sapiens OX=9606 GN=SUGP2 PE=1 SV=2	23	11	15	11	1082	120.1	7.28
Q9H7E2	Tudor domain-containing protein 3 OS=Homo sapiens OX=9606 GN=TDRD3 PE=1 SV=1	31	11	15	11	651	73.1	9.23
Q14241	Elongin-A OS=Homo sapiens OX=9606 GN=ELOA PE=1 SV=2	18	11	14	11	798	89.9	9.57
P38935	DNA-binding protein SMUBP-2 OS=Homo sapiens OX=9606 GN=IGHMBP2 PE=1 SV=3	20	11	13	11	993	109.1	8.97
Q13601	KRR1 small subunit processome component homolog OS=Homo sapiens OX=9606 GN=KRR1 PE=1 SV=4	46	11	13	11	381	43.6	9.77
Q9Y4I1	Unconventional myosin-Va OS=Homo sapiens OX=9606 GN=MYO5A PE=1 SV=2	9	11	13	11	1855	215.3	8.48
P61964	WD repeat-containing protein 5 OS=Homo sapiens OX=9606 GN=WDR5 PE=1 SV=1	54	10	18	10	334	36.6	8.27
P78362	SRSF protein kinase 2 OS=Homo sapiens OX=9606 GN=SRPK2 PE=1 SV=3	24	13	17	10	688	77.5	4.97
Q03701	CCAAT/enhancer-binding protein zeta OS=Homo sapiens OX=9606 GN=CEBPZ PE=1 SV=3	17	10	14	10	1054	120.9	5.94
Q9Y4P3	Transducin beta-like protein 2 OS=Homo sapiens OX=9606 GN=TBL2 PE=1 SV=1	34	10	13	10	447	49.8	9.44
Q96T37	RNA-binding protein 15 OS=Homo sapiens OX=9606 GN=RBM15 PE=1 SV=2	21	10	13	10	977	107.1	10.08
Q15397	Pumilio homolog 3 OS=Homo sapiens OX=9606 GN=PUM3 PE=1 SV=3	27	10	13	10	648	73.5	9.64
Q9Y5J1	U3 small nucleolar RNA-associated protein 18 homolog OS=Homo sapiens OX=9606 GN=UTP18 PE=1 SV=3	32	10	12	10	556	62	8.76
P49590	Probable histidine--tRNA ligase, mitochondrial OS=Homo sapiens OX=9606 GN=HARS2 PE=1 SV=1	26	10	12	10	506	56.9	8.24
Q6DKI1	60S ribosomal protein L7-like 1 OS=Homo sapiens OX=9606 GN=RPL7L1 PE=1 SV=1	49	10	11	10	246	28.6	10.51
Q9H9Y6	DNA-directed RNA polymerase I subunit RPA2 OS=Homo sapiens OX=9606 GN=POLR1B PE=1 SV=2	16	10	10	10	1135	128.1	7.83
Q9NZM5	Ribosome biogenesis protein NOP53 OS=Homo sapiens OX=9606 GN=NOP53 PE=1 SV=2	34	9	14	9	478	54.4	10.32
Q9Y2T2	AP-3 complex subunit mu-1 OS=Homo sapiens OX=9606 GN=AP3M1 PE=1 SV=1	42	11	18	9	418	46.9	6.93
Q6NZY4	Zinc finger CCHC domain-containing protein 8 OS=Homo sapiens OX=9606 GN=ZCCHC8 PE=1 SV=2	25	9	13	9	707	78.5	4.87
Q9Y221	60S ribosome subunit biogenesis protein NIP7 homolog OS=Homo sapiens OX=9606 GN=NIP7 PE=1 SV=1	77	9	12	9	180	20.4	8.51
P18887	DNA repair protein XRCC1 OS=Homo sapiens OX=9606 GN=XRCC1 PE=1 SV=2	27	9	13	9	633	69.4	6.39
Q6NW34	Nucleolus and neural progenitor protein OS=Homo sapiens OX=9606 GN=NEPRO PE=1 SV=3	23	9	13	9	567	64.5	9.74
Q9BVQ7	Spermatogenesis-associated protein 5-like protein 1 OS=Homo sapiens OX=9606 GN=SPATA5L1 PE=1 SV=2	25	9	12	9	753	80.7	8.09
Q9NZB2	Constitutive coactivator of PPAR-gamma-like protein 1 OS=Homo sapiens OX=9606 GN=FAM120A PE=1 SV=2	14	9	10	9	1118	121.8	8.88
Q86XZ4	Spermatogenesis-associated serine-rich protein 2 OS=Homo sapiens OX=9606 GN=SPATS2 PE=1 SV=1	31	9	10	9	545	59.5	8.9
Q9UJA5	tRNA (adenine(58)-N(1))-methyltransferase non-catalytic subunit TRM6 OS=Homo sapiens OX=9606 GN=TRMT6 PE=1 SV=1	28	9	9	9	497	55.8	7.55
Q8NCD3	Holliday junction recognition protein OS=Homo sapiens OX=9606 GN=HJURP PE=1 SV=2	20	9	10	9	748	83.5	9.31
Q9GZR2	RNA exonuclease 4 OS=Homo sapiens OX=9606 GN=REXO4 PE=1 SV=2	33	8	13	8	422	46.6	9.77
P42696	RNA-binding protein 34 OS=Homo sapiens OX=9606 GN=RBM34 PE=1 SV=2	29	8	12	8	430	48.5	10.11
O14654	Insulin receptor substrate 4 OS=Homo sapiens OX=9606 GN=IRS4 PE=1 SV=1	13	8	11	8	1257	133.7	8.44
O60885	Bromodomain-containing protein 4 OS=Homo sapiens OX=9606 GN=BRD4 PE=1 SV=2	12	9	15	8	1362	152.1	9.19
Q9NQZ2	Something about silencing protein 10 OS=Homo sapiens OX=9606 GN=UTP3 PE=1 SV=1	20	8	12	8	479	54.5	5.62
P83111	Serine beta-lactamase-like protein LACTB, mitochondrial OS=Homo sapiens OX=9606 GN=LACTB PE=1 SV=2	27	8	10	8	547	60.7	8.53
Q9BQ75	Protein CMSS1 OS=Homo sapiens OX=9606 GN=CMSS1 PE=1 SV=2	27	8	11	8	279	31.9	9.19
Q9NUQ6	SPATS2-like protein OS=Homo sapiens OX=9606 GN=SPATS2L PE=1 SV=2	21	8	9	8	558	61.7	9.64
Q9UI10	Translation initiation factor eIF-2B subunit delta OS=Homo sapiens OX=9606 GN=EIF2B4 PE=1 SV=2	28	8	10	8	523	57.5	9.38
Q4G0J3	La-related protein 7 OS=Homo sapiens OX=9606 GN=LARP7 PE=1 SV=1	19	8	10	8	582	66.9	9.55
Q96GQ7	Probable ATP-dependent RNA helicase DDX27 OS=Homo sapiens OX=9606 GN=DDX27 PE=1 SV=2	16	8	9	8	796	89.8	9.28
Q99547	M-phase phosphoprotein 6 OS=Homo sapiens OX=9606 GN=MPHOSPH6 PE=1 SV=2	53	8	9	8	160	19	5.2
Q92733	Proline-rich protein PRCC OS=Homo sapiens OX=9606 GN=PRCC PE=1 SV=1	33	7	15	7	491	52.4	5.1
Q9HC36	rRNA methyltransferase 3, mitochondrial OS=Homo sapiens OX=9606 GN=MRM3 PE=1 SV=2	30	7	12	7	420	47	8.73
Q00577	Transcriptional activator protein Pur-alpha OS=Homo sapiens OX=9606 GN=PURA PE=1 SV=2	44	7	9	7	322	34.9	6.44
Q9NVV4	Poly(A) RNA polymerase, mitochondrial OS=Homo sapiens OX=9606 GN=MTPAP PE=1 SV=1	28	7	10	7	582	66.1	9.04
Q96EY4	Translation machinery-associated protein 16 OS=Homo sapiens OX=9606 GN=TMA16 PE=1 SV=2	37	7	10	7	203	23.8	9.26
Q9H9L3	Interferon-stimulated 20 kDa exonuclease-like 2 OS=Homo sapiens OX=9606 GN=ISG20L2 PE=1 SV=1	31	7	9	7	353	39.1	9.94
Q8N9T8	Protein KRI1 homolog OS=Homo sapiens OX=9606 GN=KRI1 PE=1 SV=3	18	7	10	7	703	82.5	5.14
Q9GZS1	DNA-directed RNA polymerase I subunit RPA49 OS=Homo sapiens OX=9606 GN=POLR1E PE=1 SV=2	18	7	10	7	481	53.9	8.56
Q9NUD5	Zinc finger CCHC domain-containing protein 3 OS=Homo sapiens OX=9606 GN=ZCCHC3 PE=1 SV=1	22	7	9	7	404	43.6	8.53
Q9Y3T9	Nucleolar complex protein 2 homolog OS=Homo sapiens OX=9606 GN=NOC2L PE=1 SV=4	10	7	9	7	749	84.9	5.62
P19525	Interferon-induced, double-stranded RNA-activated protein kinase OS=Homo sapiens OX=9606 GN=EIF2AK2 PE=1 SV=2	18	7	8	7	551	62.1	8.4
O00178	GTP-binding protein 1 OS=Homo sapiens OX=9606 GN=GTPBP1 PE=1 SV=3	21	7	8	7	669	72.4	8.34
Q5VWQ0	Lysine-specific demethylase 9 OS=Homo sapiens OX=9606 GN=RSBN1 PE=1 SV=2	12	7	7	7	802	90	8.6
O15479	Melanoma-associated antigen B2 OS=Homo sapiens OX=9606 GN=MAGEB2 PE=1 SV=3	22	7	7	7	319	35.3	8.76
Q9H7E9	UPF0488 protein C8orf33 OS=Homo sapiens OX=9606 GN=C8orf33 PE=1 SV=1	39	6	12	6	229	25	9.95
P25440	Bromodomain-containing protein 2 OS=Homo sapiens OX=9606 GN=BRD2 PE=1 SV=2	16	7	13	6	801	88	9.09
Q7L2J0	7SK snRNA methylphosphate capping enzyme OS=Homo sapiens OX=9606 GN=MEPCE PE=1 SV=1	15	6	11	6	689	74.3	9.57
Q9NV31	U3 small nucleolar ribonucleoprotein protein IMP3 OS=Homo sapiens OX=9606 GN=IMP3 PE=1 SV=1	53	6	10	6	184	21.8	9.5
Q7LGA3	Heparan sulfate 2-O-sulfotransferase 1 OS=Homo sapiens OX=9606 GN=HS2ST1 PE=1 SV=1	32	6	9	6	356	41.9	8.69
Q9HAN9	Nicotinamide/nicotinic acid mononucleotide adenylyltransferase 1 OS=Homo sapiens OX=9606 GN=NMNAT1 PE=1 SV=1	35	6	8	6	279	31.9	8.87
P0DMU9	Cancer/testis antigen family 45 member A10 OS=Homo sapiens OX=9606 GN=CT45A10 PE=1 SV=1	50	6	8	6	189	21.1	9.55
Q9GZL7	Ribosome biogenesis protein WDR12 OS=Homo sapiens OX=9606 GN=WDR12 PE=1 SV=2	31	6	8	6	423	47.7	5.9
O43663	Protein regulator of cytokinesis 1 OS=Homo sapiens OX=9606 GN=PRC1 PE=1 SV=2	23	6	8	6	620	71.6	6.68
Q96GM8	Target of EGR1 protein 1 OS=Homo sapiens OX=9606 GN=TOE1 PE=1 SV=1	23	6	9	6	510	56.5	7.18
Q13268	Dehydrogenase/reductase SDR family member 2, mitochondrial OS=Homo sapiens OX=9606 GN=DHRS2 PE=1 SV=4	39	6	9	6	280	29.9	9.01
Q9UL40	Zinc finger protein 346 OS=Homo sapiens OX=9606 GN=ZNF346 PE=1 SV=1	35	6	9	6	294	32.9	9.09
P78316	Nucleolar protein 14 OS=Homo sapiens OX=9606 GN=NOP14 PE=1 SV=3	10	6	9	6	857	97.6	7.58
Q13084	39S ribosomal protein L28, mitochondrial OS=Homo sapiens OX=9606 GN=MRPL28 PE=1 SV=4	39	6	8	6	256	30.1	8.29
O75818	Ribonuclease P protein subunit p40 OS=Homo sapiens OX=9606 GN=RPP40 PE=1 SV=3	30	6	8	6	363	41.8	6.67
Q00059	Transcription factor A, mitochondrial OS=Homo sapiens OX=9606 GN=TFAM PE=1 SV=1	32	6	9	6	246	29.1	9.72
Q9UN81	LINE-1 retrotransposable element ORF1 protein OS=Homo sapiens OX=9606 GN=L1RE1 PE=1 SV=1	26	6	8	6	338	40	9.51
P57772	Selenocysteine-specific elongation factor OS=Homo sapiens OX=9606 GN=EEFSEC PE=1 SV=4	18	6	7	6	596	65.3	8.35
Q9H5H4	Zinc finger protein 768 OS=Homo sapiens OX=9606 GN=ZNF768 PE=1 SV=2	16	6	8	6	540	60.2	7.97
Q9Y2R4	Probable ATP-dependent RNA helicase DDX52 OS=Homo sapiens OX=9606 GN=DDX52 PE=1 SV=3	18	6	7	6	599	67.5	9.67
Q9NUL7	Probable ATP-dependent RNA helicase DDX28 OS=Homo sapiens OX=9606 GN=DDX28 PE=1 SV=2	21	6	7	6	540	59.5	10.42
Q3KQU3	MAP7 domain-containing protein 1 OS=Homo sapiens OX=9606 GN=MAP7D1 PE=1 SV=1	10	6	7	6	841	92.8	10.11
O60293	Zinc finger C3H1 domain-containing protein OS=Homo sapiens OX=9606 GN=ZFC3H1 PE=1 SV=3	6	6	8	6	1989	226.2	8.13
Q8TED0	U3 small nucleolar RNA-associated protein 15 homolog OS=Homo sapiens OX=9606 GN=UTP15 PE=1 SV=3	21	6	7	6	518	58.4	9.11
Q8NDT2	Putative RNA-binding protein 15B OS=Homo sapiens OX=9606 GN=RBM15B PE=1 SV=3	10	6	6	6	890	97.1	9.85
O43159	Ribosomal RNA-processing protein 8 OS=Homo sapiens OX=9606 GN=RRP8 PE=1 SV=2	20	6	6	6	456	50.7	9.42
Q9UGN5	Poly [ADP-ribose] polymerase 2 OS=Homo sapiens OX=9606 GN=PARP2 PE=1 SV=2	17	6	6	6	583	66.2	8.88
Q7Z2E3	Aprataxin OS=Homo sapiens OX=9606 GN=APTX PE=1 SV=2	25	6	6	6	356	40.7	9.17
Q9BW19	Kinesin-like protein KIFC1 OS=Homo sapiens OX=9606 GN=KIFC1 PE=1 SV=2	19	6	6	6	673	73.7	8.98
Q9BSC4	Nucleolar protein 10 OS=Homo sapiens OX=9606 GN=NOL10 PE=1 SV=1	16	6	6	6	688	80.3	8.46
Q9NVN8	Guanine nucleotide-binding protein-like 3-like protein OS=Homo sapiens OX=9606 GN=GNL3L PE=1 SV=1	17	6	7	6	582	65.5	8.44
Q92900	Regulator of nonsense transcripts 1 OS=Homo sapiens OX=9606 GN=UPF1 PE=1 SV=2	9	6	6	6	1129	124.3	6.61
P27448	MAP/microtubule affinity-regulating kinase 3 OS=Homo sapiens OX=9606 GN=MARK3 PE=1 SV=5	18	10	12	5	753	84.4	9.57
Q9NRX1	RNA-binding protein PNO1 OS=Homo sapiens OX=9606 GN=PNO1 PE=1 SV=1	30	5	10	5	252	27.9	9.73
Q9NPE3	H/ACA ribonucleoprotein complex subunit 3 OS=Homo sapiens OX=9606 GN=NOP10 PE=1 SV=1	73	5	11	5	64	7.7	9.99
Q96G21	U3 small nucleolar ribonucleoprotein protein IMP4 OS=Homo sapiens OX=9606 GN=IMP4 PE=1 SV=1	31	5	11	5	291	33.7	9.47
Q8N5P1	Zinc finger CCCH domain-containing protein 8 OS=Homo sapiens OX=9606 GN=ZC3H8 PE=1 SV=2	28	5	9	5	291	33.6	8.28
Q9BRT6	Protein LLP homolog OS=Homo sapiens OX=9606 GN=LLPH PE=1 SV=1	43	5	8	5	129	15.2	10.37
P48729	Casein kinase I isoform alpha OS=Homo sapiens OX=9606 GN=CSNK1A1 PE=1 SV=2	21	5	8	5	337	38.9	9.57
Q69YN4	Protein virilizer homolog OS=Homo sapiens OX=9606 GN=VIRMA PE=1 SV=2	5	5	7	5	1812	201.9	5.01
O14646	Chromodomain-helicase-DNA-binding protein 1 OS=Homo sapiens OX=9606 GN=CHD1 PE=1 SV=2	6	5	7	5	1710	196.6	7.14
Q9Y676	28S ribosomal protein S18b, mitochondrial OS=Homo sapiens OX=9606 GN=MRPS18B PE=1 SV=1	39	5	6	5	258	29.4	9.38
Q96FX7	tRNA (adenine(58)-N(1))-methyltransferase catalytic subunit TRMT61A OS=Homo sapiens OX=9606 GN=TRMT61A PE=1 SV=1	32	5	7	5	289	31.4	7.36
O43818	U3 small nucleolar RNA-interacting protein 2 OS=Homo sapiens OX=9606 GN=RRP9 PE=1 SV=1	20	5	6	5	475	51.8	7.85
P61326	Protein mago nashi homolog OS=Homo sapiens OX=9606 GN=MAGOH PE=1 SV=1	47	5	6	5	146	17.2	6.11
Q92552	28S ribosomal protein S27, mitochondrial OS=Homo sapiens OX=9606 GN=MRPS27 PE=1 SV=3	21	5	5	5	414	47.6	6.18
Q9BSD7	Cancer-related nucleoside-triphosphatase OS=Homo sapiens OX=9606 GN=NTPCR PE=1 SV=1	40	5	7	5	190	20.7	9.54
O15160	DNA-directed RNA polymerases I and III subunit RPAC1 OS=Homo sapiens OX=9606 GN=POLR1C PE=1 SV=1	24	5	7	5	346	39.2	5.5
Q15014	Mortality factor 4-like protein 2 OS=Homo sapiens OX=9606 GN=MORF4L2 PE=1 SV=1	26	5	6	5	288	32.3	9.72
Q96PV7	Protein FAM193B OS=Homo sapiens OX=9606 GN=FAM193B PE=1 SV=3	10	5	6	5	902	96.5	7.9
Q9HCD5	Nuclear receptor coactivator 5 OS=Homo sapiens OX=9606 GN=NCOA5 PE=1 SV=2	11	5	7	5	579	65.5	9.6
Q5QJE6	Deoxynucleotidyltransferase terminal-interacting protein 2 OS=Homo sapiens OX=9606 GN=DNTTIP2 PE=1 SV=2	10	5	6	5	756	84.4	6.16
Q9HCG8	Pre-mRNA-splicing factor CWC22 homolog OS=Homo sapiens OX=9606 GN=CWC22 PE=1 SV=3	8	5	5	5	908	105.4	7.03
Q9H0H5	Rac GTPase-activating protein 1 OS=Homo sapiens OX=9606 GN=RACGAP1 PE=1 SV=1	17	5	5	5	632	71	8.88
Q8IWR0	Zinc finger CCCH domain-containing protein 7A OS=Homo sapiens OX=9606 GN=ZC3H7A PE=1 SV=1	12	5	5	5	971	110.5	7.3
Q15007	Pre-mRNA-splicing regulator WTAP OS=Homo sapiens OX=9606 GN=WTAP PE=1 SV=2	21	5	6	5	396	44.2	5.19
Q7Z478	ATP-dependent RNA helicase DHX29 OS=Homo sapiens OX=9606 GN=DHX29 PE=1 SV=2	7	6	6	5	1369	155.1	8.09
P82933	28S ribosomal protein S9, mitochondrial OS=Homo sapiens OX=9606 GN=MRPS9 PE=1 SV=2	21	5	6	5	396	45.8	9.51
Q8IV48	3'-5' exoribonuclease 1 OS=Homo sapiens OX=9606 GN=ERI1 PE=1 SV=3	25	5	5	5	349	40	6.7
Q8N3C0	Activating signal cointegrator 1 complex subunit 3 OS=Homo sapiens OX=9606 GN=ASCC3 PE=1 SV=3	5	5	5	5	2202	251.3	7.09
Q96EY7	Pentatricopeptide repeat domain-containing protein 3, mitochondrial OS=Homo sapiens OX=9606 GN=PTCD3 PE=1 SV=3	10	5	5	5	689	78.5	6.42
Q9Y3B9	RRP15-like protein OS=Homo sapiens OX=9606 GN=RRP15 PE=1 SV=2	23	5	6	5	282	31.5	5.52
Q8WVM0	Dimethyladenosine transferase 1, mitochondrial OS=Homo sapiens OX=9606 GN=TFB1M PE=1 SV=1	27	5	5	5	346	39.5	9.26
Q9NNW5	WD repeat-containing protein 6 OS=Homo sapiens OX=9606 GN=WDR6 PE=1 SV=1	9	5	5	5	1121	121.6	6.87
O15213	WD repeat-containing protein 46 OS=Homo sapiens OX=9606 GN=WDR46 PE=1 SV=3	18	5	5	5	610	68	9.67
Q02040	A-kinase anchor protein 17A OS=Homo sapiens OX=9606 GN=AKAP17A PE=1 SV=2	10	5	5	5	695	80.7	9.73
O75683	Surfeit locus protein 6 OS=Homo sapiens OX=9606 GN=SURF6 PE=1 SV=3	27	4	7	4	361	41.4	10.64
Q9P287	BRCA2 and CDKN1A-interacting protein OS=Homo sapiens OX=9606 GN=BCCIP PE=1 SV=1	25	4	5	4	314	36	4.61
P78345	Ribonuclease P protein subunit p38 OS=Homo sapiens OX=9606 GN=RPP38 PE=1 SV=2	21	4	6	4	283	31.8	9.92
Q9HD33	39S ribosomal protein L47, mitochondrial OS=Homo sapiens OX=9606 GN=MRPL47 PE=1 SV=2	23	4	7	4	250	29.4	10.37
Q9BRU9	rRNA-processing protein UTP23 homolog OS=Homo sapiens OX=9606 GN=UTP23 PE=1 SV=2	37	4	6	4	249	28.4	10.07
Q96GC5	39S ribosomal protein L48, mitochondrial OS=Homo sapiens OX=9606 GN=MRPL48 PE=1 SV=2	30	4	7	4	212	23.9	8.98
Q9NR50	Translation initiation factor eIF-2B subunit gamma OS=Homo sapiens OX=9606 GN=EIF2B3 PE=1 SV=1	19	4	5	4	452	50.2	6.47
O75131	Copine-3 OS=Homo sapiens OX=9606 GN=CPNE3 PE=1 SV=1	12	4	6	4	537	60.1	5.85
O75817	Ribonuclease P protein subunit p20 OS=Homo sapiens OX=9606 GN=POP7 PE=1 SV=2	39	4	5	4	140	15.6	8.94
Q9NSI2	Protein FAM207A OS=Homo sapiens OX=9606 GN=FAM207A PE=1 SV=2	33	4	5	4	230	25.4	11.08
C9JLW8	Mapk-regulated corepressor-interacting protein 1 OS=Homo sapiens OX=9606 GN=MCRIP1 PE=1 SV=1	58	4	6	4	97	10.9	9.41
Q9UHB7	AF4/FMR2 family member 4 OS=Homo sapiens OX=9606 GN=AFF4 PE=1 SV=1	6	4	5	4	1163	127.4	9.31
Q8NFW8	N-acylneuraminate cytidylyltransferase OS=Homo sapiens OX=9606 GN=CMAS PE=1 SV=2	16	4	5	4	434	48.3	7.93
Q99755	Phosphatidylinositol 4-phosphate 5-kinase type-1 alpha OS=Homo sapiens OX=9606 GN=PIP5K1A PE=1 SV=1	11	4	5	4	562	62.6	8.21
Q9H9Y2	Ribosome production factor 1 OS=Homo sapiens OX=9606 GN=RPF1 PE=1 SV=2	20	4	5	4	349	40.1	10.01
Q9H6F5	Coiled-coil domain-containing protein 86 OS=Homo sapiens OX=9606 GN=CCDC86 PE=1 SV=1	14	4	5	4	360	40.2	10.33
Q5T6F2	Ubiquitin-associated protein 2 OS=Homo sapiens OX=9606 GN=UBAP2 PE=1 SV=1	7	4	5	4	1119	117	7.34
Q96GY0	Zinc finger C2HC domain-containing protein 1A OS=Homo sapiens OX=9606 GN=ZC2HC1A PE=1 SV=2	18	4	5	4	325	35.1	9.82
Q9BRP8	Partner of Y14 and mago OS=Homo sapiens OX=9606 GN=PYM1 PE=1 SV=1	43	4	5	4	204	22.6	9.45
O95470	Sphingosine-1-phosphate lyase 1 OS=Homo sapiens OX=9606 GN=SGPL1 PE=1 SV=3	12	4	5	4	568	63.5	9.16
Q9NY93	Probable ATP-dependent RNA helicase DDX56 OS=Homo sapiens OX=9606 GN=DDX56 PE=1 SV=1	14	4	4	4	547	61.6	9.26
Q9ULX3	RNA-binding protein NOB1 OS=Homo sapiens OX=9606 GN=NOB1 PE=1 SV=1	15	4	4	4	412	46.6	7.18
Q05048	Cleavage stimulation factor subunit 1 OS=Homo sapiens OX=9606 GN=CSTF1 PE=1 SV=1	17	4	4	4	431	48.3	6.58
Q5F1R6	DnaJ homolog subfamily C member 21 OS=Homo sapiens OX=9606 GN=DNAJC21 PE=1 SV=2	14	4	4	4	531	62	5.47
P78406	mRNA export factor OS=Homo sapiens OX=9606 GN=RAE1 PE=1 SV=1	19	4	4	4	368	40.9	7.83
Q9H6R4	Nucleolar protein 6 OS=Homo sapiens OX=9606 GN=NOL6 PE=1 SV=2	9	4	4	4	1146	127.5	7.64
Q9BVJ6	U3 small nucleolar RNA-associated protein 14 homolog A OS=Homo sapiens OX=9606 GN=UTP14A PE=1 SV=1	9	4	4	4	771	87.9	7.87
P36542	ATP synthase subunit gamma, mitochondrial OS=Homo sapiens OX=9606 GN=ATP5F1C PE=1 SV=1	22	4	5	4	298	33	9.22
O95707	Ribonuclease P protein subunit p29 OS=Homo sapiens OX=9606 GN=POP4 PE=1 SV=2	25	4	4	4	220	25.4	10.07
O75179	Ankyrin repeat domain-containing protein 17 OS=Homo sapiens OX=9606 GN=ANKRD17 PE=1 SV=3	3	4	4	4	2603	274.1	6.52
Q96A35	39S ribosomal protein L24, mitochondrial OS=Homo sapiens OX=9606 GN=MRPL24 PE=1 SV=1	29	4	4	4	216	24.9	9.29
Q9Y5A9	YTH domain-containing family protein 2 OS=Homo sapiens OX=9606 GN=YTHDF2 PE=1 SV=2	10	4	4	4	579	62.3	8.79
Q9UKV8	Protein argonaute-2 OS=Homo sapiens OX=9606 GN=AGO2 PE=1 SV=3	7	4	4	4	859	97.1	9.19
Q9ULX6	A-kinase anchor protein 8-like OS=Homo sapiens OX=9606 GN=AKAP8L PE=1 SV=3	13	4	4	4	646	71.6	5.07
Q8WWK9	Cytoskeleton-associated protein 2 OS=Homo sapiens OX=9606 GN=CKAP2 PE=1 SV=1	12	4	4	4	683	76.9	9.41
P49770	Translation initiation factor eIF-2B subunit beta OS=Homo sapiens OX=9606 GN=EIF2B2 PE=1 SV=3	20	4	4	4	351	39	6.16
Q53GS7	Nucleoporin GLE1 OS=Homo sapiens OX=9606 GN=GLE1 PE=1 SV=2	7	4	4	4	698	79.8	7.43
Q9Y383	Putative RNA-binding protein Luc7-like 2 OS=Homo sapiens OX=9606 GN=LUC7L2 PE=1 SV=2	16	4	6	3	392	46.5	10.01
Q8IUF8	Ribosomal oxygenase 2 OS=Homo sapiens OX=9606 GN=RIOX2 PE=1 SV=1	9	3	5	3	465	52.8	6.7
Q9UGY1	Nucleolar protein 12 OS=Homo sapiens OX=9606 GN=NOL12 PE=1 SV=1	28	3	5	3	213	24.6	10.23
P51398	28S ribosomal protein S29, mitochondrial OS=Homo sapiens OX=9606 GN=DAP3 PE=1 SV=1	15	3	4	3	398	45.5	8.88
Q92572	AP-3 complex subunit sigma-1 OS=Homo sapiens OX=9606 GN=AP3S1 PE=1 SV=1	23	3	5	3	193	21.7	5.39
O00560	Syntenin-1 OS=Homo sapiens OX=9606 GN=SDCBP PE=1 SV=1	23	3	4	3	298	32.4	7.53
A0JLT2	Mediator of RNA polymerase II transcription subunit 19 OS=Homo sapiens OX=9606 GN=MED19 PE=1 SV=2	31	3	4	3	244	26.3	9.82
Q9P015	39S ribosomal protein L15, mitochondrial OS=Homo sapiens OX=9606 GN=MRPL15 PE=1 SV=1	16	3	4	3	296	33.4	10.01
Q96HR8	H/ACA ribonucleoprotein complex non-core subunit NAF1 OS=Homo sapiens OX=9606 GN=NAF1 PE=1 SV=2	11	3	4	3	494	53.7	4.87
Q16540	39S ribosomal protein L23, mitochondrial OS=Homo sapiens OX=9606 GN=MRPL23 PE=1 SV=1	51	3	4	3	153	17.8	9.69
P49458	Signal recognition particle 9 kDa protein OS=Homo sapiens OX=9606 GN=SRP9 PE=1 SV=2	35	3	4	3	86	10.1	7.97
Q12996	Cleavage stimulation factor subunit 3 OS=Homo sapiens OX=9606 GN=CSTF3 PE=1 SV=1	8	3	4	3	717	82.9	8.12
Q9NR56	Muscleblind-like protein 1 OS=Homo sapiens OX=9606 GN=MBNL1 PE=1 SV=2	9	3	4	3	388	41.8	8.9
P82932	28S ribosomal protein S6, mitochondrial OS=Homo sapiens OX=9606 GN=MRPS6 PE=1 SV=3	46	3	3	3	125	14.2	9.26
Q86W42	THO complex subunit 6 homolog OS=Homo sapiens OX=9606 GN=THOC6 PE=1 SV=1	16	3	4	3	341	37.5	7.43
Q9BUR4	Telomerase Cajal body protein 1 OS=Homo sapiens OX=9606 GN=WRAP53 PE=1 SV=1	11	3	4	3	548	59.3	4.58
Q12797	Aspartyl/asparaginyl beta-hydroxylase OS=Homo sapiens OX=9606 GN=ASPH PE=1 SV=3	7	3	4	3	758	85.8	5.01
Q86U38	Nucleolar protein 9 OS=Homo sapiens OX=9606 GN=NOP9 PE=1 SV=1	11	3	3	3	636	69.4	7.28
Q13769	THO complex subunit 5 homolog OS=Homo sapiens OX=9606 GN=THOC5 PE=1 SV=2	8	3	3	3	683	78.5	6.87
O75330	Hyaluronan mediated motility receptor OS=Homo sapiens OX=9606 GN=HMMR PE=1 SV=2	8	3	4	3	724	84	5.83
Q9Y3B7	39S ribosomal protein L11, mitochondrial OS=Homo sapiens OX=9606 GN=MRPL11 PE=1 SV=1	25	3	4	3	192	20.7	9.91
Q2TB10	Zinc finger protein 800 OS=Homo sapiens OX=9606 GN=ZNF800 PE=1 SV=1	8	3	4	3	664	75.2	9.47
O60563	Cyclin-T1 OS=Homo sapiens OX=9606 GN=CCNT1 PE=1 SV=1	10	3	3	3	726	80.6	8.78
Q86UK7	E3 ubiquitin-protein ligase ZNF598 OS=Homo sapiens OX=9606 GN=ZNF598 PE=1 SV=1	5	3	3	3	904	98.6	8.4
Q6P161	39S ribosomal protein L54, mitochondrial OS=Homo sapiens OX=9606 GN=MRPL54 PE=1 SV=1	49	3	3	3	138	15.8	9.6
Q9BXS6	Nucleolar and spindle-associated protein 1 OS=Homo sapiens OX=9606 GN=NUSAP1 PE=1 SV=1	12	3	3	3	441	49.4	9.91
Q96EK4	THAP domain-containing protein 11 OS=Homo sapiens OX=9606 GN=THAP11 PE=1 SV=2	11	3	4	3	314	34.4	8.98
Q9UNZ5	Leydig cell tumor 10 kDa protein homolog OS=Homo sapiens OX=9606 GN=C19orf53 PE=1 SV=1	27	3	3	3	99	10.6	11.55
Q6IPU0	Centromere protein P OS=Homo sapiens OX=9606 GN=CENPP PE=1 SV=1	23	3	3	3	288	33.1	6.27
Q96FV9	THO complex subunit 1 OS=Homo sapiens OX=9606 GN=THOC1 PE=1 SV=1	7	3	3	3	657	75.6	4.98
Q9BUL9	Ribonuclease P protein subunit p25 OS=Homo sapiens OX=9606 GN=RPP25 PE=1 SV=1	31	3	3	3	199	20.6	9.61
O75151	Lysine-specific demethylase PHF2 OS=Homo sapiens OX=9606 GN=PHF2 PE=1 SV=4	6	3	3	3	1096	120.7	9.17
O43422	52 kDa repressor of the inhibitor of the protein kinase OS=Homo sapiens OX=9606 GN=THAP12 PE=1 SV=2	7	3	3	3	761	87.6	5.86
Q9H8V3	Protein ECT2 OS=Homo sapiens OX=9606 GN=ECT2 PE=1 SV=4	5	3	3	3	914	103.4	7.71
Q8N5L8	Ribonuclease P protein subunit p25-like protein OS=Homo sapiens OX=9606 GN=RPP25L PE=1 SV=1	26	3	3	3	163	17.6	10.3
Q9BQ70	Transcription factor 25 OS=Homo sapiens OX=9606 GN=TCF25 PE=1 SV=1	9	3	3	3	676	76.6	6.35
Q9Y3B4	Splicing factor 3B subunit 6 OS=Homo sapiens OX=9606 GN=SF3B6 PE=1 SV=1	32	3	3	3	125	14.6	9.38
Q96C57	Protein CUSTOS OS=Homo sapiens OX=9606 GN=CUSTOS PE=1 SV=2	18	3	3	3	262	28.2	9.42
Q8WXX5	DnaJ homolog subfamily C member 9 OS=Homo sapiens OX=9606 GN=DNAJC9 PE=1 SV=1	19	3	3	3	260	29.9	5.73
P82675	28S ribosomal protein S5, mitochondrial OS=Homo sapiens OX=9606 GN=MRPS5 PE=1 SV=2	10	3	3	3	430	48	9.92
Q96EY1	DnaJ homolog subfamily A member 3, mitochondrial OS=Homo sapiens OX=9606 GN=DNAJA3 PE=1 SV=2	9	3	3	3	480	52.5	9.26
Q9NRM2	Zinc finger protein 277 OS=Homo sapiens OX=9606 GN=ZNF277 PE=1 SV=2	10	3	3	3	450	52.8	5.34
Q6I9Y2	THO complex subunit 7 homolog OS=Homo sapiens OX=9606 GN=THOC7 PE=1 SV=3	19	3	3	3	204	23.7	5.67
O60287	Nucleolar pre-ribosomal-associated protein 1 OS=Homo sapiens OX=9606 GN=URB1 PE=1 SV=4	3	3	3	3	2271	254.2	6.47
Q9Y2P8	RNA 3'-terminal phosphate cyclase-like protein OS=Homo sapiens OX=9606 GN=RCL1 PE=1 SV=3	10	3	3	3	373	40.8	9.26
Q9NRW3	DNA dC->dU-editing enzyme APOBEC-3C OS=Homo sapiens OX=9606 GN=APOBEC3C PE=1 SV=2	19	3	3	3	190	22.8	7.59
Q15059	Bromodomain-containing protein 3 OS=Homo sapiens OX=9606 GN=BRD3 PE=1 SV=1	7	3	3	3	726	79.5	9.36
Q969X6	U3 small nucleolar RNA-associated protein 4 homolog OS=Homo sapiens OX=9606 GN=UTP4 PE=1 SV=1	6	3	3	3	686	76.8	8.85
Q969H6	Ribonuclease P/MRP protein subunit POP5 OS=Homo sapiens OX=9606 GN=POP5 PE=1 SV=1	27	3	S	3	163	18.8	7.27
P42345	Serine/threonine-protein kinase mTOR OS=Homo sapiens OX=9606 GN=MTOR PE=1 SV=1	2	2	2	2	2549	288.7	7.17
O60814	Histone H2B type 1-K OS=Homo sapiens OX=9606 GN=HIST1H2BK PE=1 SV=3	31	5	19	2	126	13.9	10.32
Q9Y3D3	28S ribosomal protein S16, mitochondrial OS=Homo sapiens OX=9606 GN=MRPS16 PE=1 SV=1	28	2	6	2	137	15.3	9.5
Q8WY36	HMG box transcription factor BBX OS=Homo sapiens OX=9606 GN=BBX PE=1 SV=1	3	2	5	2	941	105.1	8.79
Q96FJ2	Dynein light chain 2, cytoplasmic OS=Homo sapiens OX=9606 GN=DYNLL2 PE=1 SV=1	51	3	6	2	89	10.3	7.37
O95503	Chromobox protein homolog 6 OS=Homo sapiens OX=9606 GN=CBX6 PE=1 SV=1	10	2	5	2	412	43.9	10.01
Q9H4L4	Sentrin-specific protease 3 OS=Homo sapiens OX=9606 GN=SENP3 PE=1 SV=2	5	2	4	2	574	65	8.56
Q9Y3A4	Ribosomal RNA-processing protein 7 homolog A OS=Homo sapiens OX=9606 GN=RRP7A PE=1 SV=2	10	2	4	2	280	32.3	9.58
Q659C4	La-related protein 1B OS=Homo sapiens OX=9606 GN=LARP1B PE=1 SV=2	4	3	4	2	914	105.3	7.61
Q9P031	Thyroid transcription factor 1-associated protein 26 OS=Homo sapiens OX=9606 GN=CCDC59 PE=1 SV=2	12	2	4	2	241	28.7	9.88
O75367	Core histone macro-H2A.1 OS=Homo sapiens OX=9606 GN=H2AFY PE=1 SV=4	13	2	3	2	372	39.6	9.79
Q9NYL2	Mitogen-activated protein kinase kinase kinase 20 OS=Homo sapiens OX=9606 GN=MAP3K20 PE=1 SV=3	5	2	3	2	800	91.1	7.87
Q9NUL3	Double-stranded RNA-binding protein Staufen homolog 2 OS=Homo sapiens OX=9606 GN=STAU2 PE=1 SV=2	6	3	4	2	570	62.6	9.61
Q14232	Translation initiation factor eIF-2B subunit alpha OS=Homo sapiens OX=9606 GN=EIF2B1 PE=1 SV=1	12	2	3	2	305	33.7	7.33
P09132	Signal recognition particle 19 kDa protein OS=Homo sapiens OX=9606 GN=SRP19 PE=1 SV=3	28	2	3	2	144	16.1	9.85
Q8WXF0	Serine/arginine-rich splicing factor 12 OS=Homo sapiens OX=9606 GN=SRSF12 PE=2 SV=1	20	3	3	2	261	30.5	11.69
O95059	Ribonuclease P protein subunit p14 OS=Homo sapiens OX=9606 GN=RPP14 PE=1 SV=3	27	2	3	2	124	13.7	7.75
Q8WYQ5	Microprocessor complex subunit DGCR8 OS=Homo sapiens OX=9606 GN=DGCR8 PE=1 SV=1	5	2	3	2	773	86	5.95
O15234	Protein CASC3 OS=Homo sapiens OX=9606 GN=CASC3 PE=1 SV=2	4	2	2	2	703	76.2	6.48
Q7L2Z9	Centromere protein Q OS=Homo sapiens OX=9606 GN=CENPQ PE=1 SV=1	12	2	3	2	268	30.6	9.42
Q9HBE1	POZ-, AT hook-, and zinc finger-containing protein 1 OS=Homo sapiens OX=9606 GN=PATZ1 PE=1 SV=1	5	2	3	2	687	74	8.35
Q96MU7	YTH domain-containing protein 1 OS=Homo sapiens OX=9606 GN=YTHDC1 PE=1 SV=3	4	2	3	2	727	84.6	6.23
Q9Y399	28S ribosomal protein S2, mitochondrial OS=Homo sapiens OX=9606 GN=MRPS2 PE=1 SV=1	7	2	3	2	296	33.2	9.26
Q8IWA0	WD repeat-containing protein 75 OS=Homo sapiens OX=9606 GN=WDR75 PE=1 SV=1	4	2	3	2	830	94.4	5.96
Q13144	Translation initiation factor eIF-2B subunit epsilon OS=Homo sapiens OX=9606 GN=EIF2B5 PE=1 SV=3	6	2	3	2	721	80.3	5.08
Q8WU90	Zinc finger CCCH domain-containing protein 15 OS=Homo sapiens OX=9606 GN=ZC3H15 PE=1 SV=1	7	2	3	2	426	48.6	5.31
P82912	28S ribosomal protein S11, mitochondrial OS=Homo sapiens OX=9606 GN=MRPS11 PE=1 SV=2	31	2	3	2	194	20.6	10.81
Q8TF76	Serine/threonine-protein kinase haspin OS=Homo sapiens OX=9606 GN=HASPIN PE=1 SV=3	5	2	2	2	798	88.4	9.16
O43447	Peptidyl-prolyl cis-trans isomerase H OS=Homo sapiens OX=9606 GN=PPIH PE=1 SV=1	22	2	2	2	177	19.2	8.07
Q9P1U0	DNA-directed RNA polymerase I subunit RPA12 OS=Homo sapiens OX=9606 GN=ZNRD1 PE=2 SV=1	37	2	2	2	126	13.9	5.06
P82930	28S ribosomal protein S34, mitochondrial OS=Homo sapiens OX=9606 GN=MRPS34 PE=1 SV=2	19	2	2	2	218	25.6	9.98
Q7Z7K6	Centromere protein V OS=Homo sapiens OX=9606 GN=CENPV PE=1 SV=1	12	2	3	2	275	29.9	9.73
Q5VZ46	Uncharacterized protein KIAA1614 OS=Homo sapiens OX=9606 GN=KIAA1614 PE=2 SV=3	1	2	3	2	1190	126.5	8.82
Q15370	Elongin-B OS=Homo sapiens OX=9606 GN=ELOB PE=1 SV=1	38	2	2	2	118	13.1	4.88
P49711	Transcriptional repressor CTCF OS=Homo sapiens OX=9606 GN=CTCF PE=1 SV=1	7	2	2	2	727	82.7	6.96
Q5C9Z4	Nucleolar MIF4G domain-containing protein 1 OS=Homo sapiens OX=9606 GN=NOM1 PE=1 SV=1	4	2	2	2	860	96.2	8.1
Q9Y6V7	Probable ATP-dependent RNA helicase DDX49 OS=Homo sapiens OX=9606 GN=DDX49 PE=1 SV=1	8	2	2	2	483	54.2	9.06
Q6VN20	Ran-binding protein 10 OS=Homo sapiens OX=9606 GN=RANBP10 PE=1 SV=1	7	2	2	2	620	67.2	6.77
Q9UMY1	Nucleolar protein 7 OS=Homo sapiens OX=9606 GN=NOL7 PE=1 SV=2	13	2	2	2	257	29.4	9.67
Q9P275	Ubiquitin carboxyl-terminal hydrolase 36 OS=Homo sapiens OX=9606 GN=USP36 PE=1 SV=4	3	2	2	2	1123	122.8	9.7
P41208	Centrin-2 OS=Homo sapiens OX=9606 GN=CETN2 PE=1 SV=1	27	2	2	2	172	19.7	5
Q9Y2X9	Zinc finger protein 281 OS=Homo sapiens OX=9606 GN=ZNF281 PE=1 SV=1	6	2	2	2	895	96.9	8.48
Q3YBR2	Transforming growth factor beta regulator 1 OS=Homo sapiens OX=9606 GN=TBRG1 PE=1 SV=1	10	2	2	2	411	44.9	8.48
Q9BTV4	Transmembrane protein 43 OS=Homo sapiens OX=9606 GN=TMEM43 PE=1 SV=1	10	2	2	2	400	44.8	8.13
Q96MX3	Zinc finger protein 48 OS=Homo sapiens OX=9606 GN=ZNF48 PE=1 SV=2	5	2	2	2	618	67.8	9.36
Q9BYD2	39S ribosomal protein L9, mitochondrial OS=Homo sapiens OX=9606 GN=MRPL9 PE=1 SV=2	7	2	2	2	267	30.2	10.08
O60783	28S ribosomal protein S14, mitochondrial OS=Homo sapiens OX=9606 GN=MRPS14 PE=1 SV=1	22	2	2	2	128	15.1	11.41
Q9BRD0	BUD13 homolog OS=Homo sapiens OX=9606 GN=BUD13 PE=1 SV=1	3	2	2	2	619	70.5	9.86
O75251	NADH dehydrogenase [ubiquinone] iron-sulfur protein 7, mitochondrial OS=Homo sapiens OX=9606 GN=NDUFS7 PE=1 SV=3	11	2	2	2	213	23.5	9.99
Q9ULW3	Activator of basal transcription 1 OS=Homo sapiens OX=9606 GN=ABT1 PE=1 SV=1	9	2	2	2	272	31.1	9.88
Q9H0U9	Testis-specific Y-encoded-like protein 1 OS=Homo sapiens OX=9606 GN=TSPYL1 PE=1 SV=3	9	2	2	2	437	49.2	5.45
Q15061	WD repeat-containing protein 43 OS=Homo sapiens OX=9606 GN=WDR43 PE=1 SV=3	5	2	2	2	677	74.8	5.57
Q9UGR2	Zinc finger CCCH domain-containing protein 7B OS=Homo sapiens OX=9606 GN=ZC3H7B PE=1 SV=1	4	2	2	2	993	111.5	7.17
O60229	Kalirin OS=Homo sapiens OX=9606 GN=KALRN PE=1 SV=2	2	2	2	2	2985	340	6.07
P12532	Creatine kinase U-type, mitochondrial OS=Homo sapiens OX=9606 GN=CKMT1A PE=1 SV=1	8	2	2	2	417	47	8.34
Q9UPW5	Cytosolic carboxypeptidase 1 OS=Homo sapiens OX=9606 GN=AGTPBP1 PE=1 SV=3	2	2	2	2	1226	138.4	6.15
Q5XKP0	MICOS complex subunit MIC13 OS=Homo sapiens OX=9606 GN=MIC13 PE=1 SV=1	44	2	2	2	118	13.1	9.42
Q9NPI1	Bromodomain-containing protein 7 OS=Homo sapiens OX=9606 GN=BRD7 PE=1 SV=1	6	2	2	2	651	74.1	6.39
Q9UBU9	Nuclear RNA export factor 1 OS=Homo sapiens OX=9606 GN=NXF1 PE=1 SV=1	5	2	2	2	619	70.1	8.51
Q71RC2	La-related protein 4 OS=Homo sapiens OX=9606 GN=LARP4 PE=1 SV=3	4	2	2	2	724	80.5	6.61
Q9NSD9	Phenylalanine--tRNA ligase beta subunit OS=Homo sapiens OX=9606 GN=FARSB PE=1 SV=3	11	2	2	2	589	66.1	6.84
Q8N8A6	ATP-dependent RNA helicase DDX51 OS=Homo sapiens OX=9606 GN=DDX51 PE=1 SV=3	4	2	2	2	666	72.4	8.16
P55199	RNA polymerase II elongation factor ELL OS=Homo sapiens OX=9606 GN=ELL PE=1 SV=1	6	2	2	2	621	68.2	9.33
Q9UEG4	Zinc finger protein 629 OS=Homo sapiens OX=9606 GN=ZNF629 PE=1 SV=2	3	2	2	2	869	96.6	7.93
Q8TEX9	Importin-4 OS=Homo sapiens OX=9606 GN=IPO4 PE=1 SV=2	3	2	2	2	1081	118.6	4.96
O43823	A-kinase anchor protein 8 OS=Homo sapiens OX=9606 GN=AKAP8 PE=1 SV=1	6	2	2	2	692	76.1	5.15
Q8NEY8	Periphilin-1 OS=Homo sapiens OX=9606 GN=PPHLN1 PE=1 SV=2	5	2	2	2	458	52.7	9.11
P28288	ATP-binding cassette sub-family D member 3 OS=Homo sapiens OX=9606 GN=ABCD3 PE=1 SV=1	5	2	2	2	659	75.4	9.36
P02792	Ferritin light chain OS=Homo sapiens OX=9606 GN=FTL PE=1 SV=2	18	2	2	2	175	20	5.78
Q8IXT5	RNA-binding protein 12B OS=Homo sapiens OX=9606 GN=RBM12B PE=1 SV=2	2	2	2	2	1001	118	6.81
Q99676	Zinc finger protein 184 OS=Homo sapiens OX=9606 GN=ZNF184 PE=1 SV=4	5	2	2	2	751	86.1	8.07
Q9NPA8	Transcription and mRNA export factor ENY2 OS=Homo sapiens OX=9606 GN=ENY2 PE=1 SV=1	28	2	2	2	101	11.5	9.33
Q7Z4Q2	HEAT repeat-containing protein 3 OS=Homo sapiens OX=9606 GN=HEATR3 PE=1 SV=2	5	2	2	2	680	74.5	5.11
Q00587	Cdc42 effector protein 1 OS=Homo sapiens OX=9606 GN=CDC42EP1 PE=1 SV=1	12	2	2	2	391	40.3	7.15
P78332	RNA-binding protein 6 OS=Homo sapiens OX=9606 GN=RBM6 PE=1 SV=5	3	2	2	2	1123	128.6	6.32
Q9HCM4	Band 4.1-like protein 5 OS=Homo sapiens OX=9606 GN=EPB41L5 PE=1 SV=3	4	2	2	2	733	81.8	6.58
Q9Y2R9	28S ribosomal protein S7, mitochondrial OS=Homo sapiens OX=9606 GN=MRPS7 PE=1 SV=2	10	2	2	2	242	28.1	9.99
Q9BTD8	RNA-binding protein 42 OS=Homo sapiens OX=9606 GN=RBM42 PE=1 SV=1	8	2	2	2	480	50.4	9.63
Q9Y3D9	28S ribosomal protein S23, mitochondrial OS=Homo sapiens OX=9606 GN=MRPS23 PE=1 SV=2	11	2	2	2	190	21.8	8.9
Q12834	Cell division cycle protein 20 homolog OS=Homo sapiens OX=9606 GN=CDC20 PE=1 SV=2	7	2	2	2	499	54.7	9.23
Q92541	RNA polymerase-associated protein RTF1 homolog OS=Homo sapiens OX=9606 GN=RTF1 PE=1 SV=4	4	2	2	2	710	80.3	8.15
Q9UHK0	Nuclear fragile X mental retardation-interacting protein 1 OS=Homo sapiens OX=9606 GN=NUFIP1 PE=1 SV=2	5	2	2	2	495	56.3	9.13
Q53GQ0	Very-long-chain 3-oxoacyl-CoA reductase OS=Homo sapiens OX=9606 GN=HSD17B12 PE=1 SV=2	9	2	2	2	312	34.3	9.32
Q9UPY3	Endoribonuclease Dicer OS=Homo sapiens OX=9606 GN=DICER1 PE=1 SV=3	1	2	2	2	1922	218.5	5.68
Q96L58	Beta-1,3-galactosyltransferase 6 OS=Homo sapiens OX=9606 GN=B3GALT6 PE=1 SV=2	7	2	2	2	329	37.1	9.66
Q2TAY7	WD40 repeat-containing protein SMU1 OS=Homo sapiens OX=9606 GN=SMU1 PE=1 SV=2	6	2	2	2	513	57.5	7.18
P17026	Zinc finger protein 22 OS=Homo sapiens OX=9606 GN=ZNF22 PE=1 SV=3	11	2	2	2	224	25.9	10.04
Q6NYC1	Bifunctional arginine demethylase and lysyl-hydroxylase JMJD6 OS=Homo sapiens OX=9606 GN=JMJD6 PE=1 SV=1	7	2	2	2	403	46.4	8.69
Q9H7H0	Methyltransferase-like protein 17, mitochondrial OS=Homo sapiens OX=9606 GN=METTL17 PE=1 SV=1	9	2	2	2	456	50.7	9.33
Q9BZJ0	Crooked neck-like protein 1 OS=Homo sapiens OX=9606 GN=CRNKL1 PE=1 SV=4	3	2	2	2	848	100.4	8
Q8N1G4	Leucine-rich repeat-containing protein 47 OS=Homo sapiens OX=9606 GN=LRRC47 PE=1 SV=1	6	2	2	2	583	63.4	8.28
Q8IZH2	5'-3' exoribonuclease 1 OS=Homo sapiens OX=9606 GN=XRN1 PE=1 SV=1	1	2	2	2	1706	194	7.21
Q9UHA3	Probable ribosome biogenesis protein RLP24 OS=Homo sapiens OX=9606 GN=RSL24D1 PE=1 SV=1	18	2	2	2	163	19.6	9.98
Q8WXD9	Caskin-1 OS=Homo sapiens OX=9606 GN=CASKIN1 PE=1 SV=1	2	2	2	2	1431	149.7	9.14
P20929	Nebulin OS=Homo sapiens OX=9606 GN=NEB PE=1 SV=5	0	2	2	2	6669	772.4	9.07
Q7L3T8	Probable proline--tRNA ligase, mitochondrial OS=Homo sapiens OX=9606 GN=PARS2 PE=1 SV=1	6	2	2	2	475	53.2	8.1
Q8WZ42	Titin OS=Homo sapiens OX=9606 GN=TTN PE=1 SV=4	0	2	2	2	34350	3813.7	6.35
Q8TD57	Dynein heavy chain 3, axonemal OS=Homo sapiens OX=9606 GN=DNAH3 PE=2 SV=1	1	2	2	2	4116	470.5	6.43
Q9C091	GREB1-like protein OS=Homo sapiens OX=9606 GN=GREB1L PE=1 SV=2	3	2	2	2	1923	214.2	6.62
Q9P2P1	Protein NYNRIN OS=Homo sapiens OX=9606 GN=NYNRIN PE=2 SV=3	3	2	2	2	1898	208.2	8.02
P84243	Histone H3.3 OS=Homo sapiens OX=9606 GN=H3F3A PE=1 SV=2	38	3	4	1	136	15.3	11.27
P53677	AP-3 complex subunit mu-2 OS=Homo sapiens OX=9606 GN=AP3M2 PE=2 SV=1	8	3	4	1	418	46.9	7.56
Q9NX04	Uncharacterized protein C1orf109 OS=Homo sapiens OX=9606 GN=C1orf109 PE=1 SV=1	11	1	3	1	203	23.4	5.67
P61960	Ubiquitin-fold modifier 1 OS=Homo sapiens OX=9606 GN=UFM1 PE=1 SV=1	41	1	2	1	85	9.1	9.31
Q9NWU2	Glucose-induced degradation protein 8 homolog OS=Homo sapiens OX=9606 GN=GID8 PE=1 SV=1	11	1	2	1	228	26.7	4.97
O15235	28S ribosomal protein S12, mitochondrial OS=Homo sapiens OX=9606 GN=MRPS12 PE=1 SV=1	18	1	2	1	138	15.2	10.29
Q5T200	Zinc finger CCCH domain-containing protein 13 OS=Homo sapiens OX=9606 GN=ZC3H13 PE=1 SV=1	1	1	2	1	1668	196.5	9.42
Q86YT6	E3 ubiquitin-protein ligase MIB1 OS=Homo sapiens OX=9606 GN=MIB1 PE=1 SV=1	1	1	3	1	1006	110.1	6.92
Q9H6Y2	WD repeat-containing protein 55 OS=Homo sapiens OX=9606 GN=WDR55 PE=1 SV=2	6	1	2	1	383	42	4.92
Q92979	Ribosomal RNA small subunit methyltransferase NEP1 OS=Homo sapiens OX=9606 GN=EMG1 PE=1 SV=4	8	1	2	1	244	26.7	9.17
A8MWD9	Putative small nuclear ribonucleoprotein G-like protein 15 OS=Homo sapiens OX=9606 GN=SNRPGP15 PE=5 SV=2	17	1	2	1	76	8.5	8.84
P61619	Protein transport protein Sec61 subunit alpha isoform 1 OS=Homo sapiens OX=9606 GN=SEC61A1 PE=1 SV=2	4	1	2	1	476	52.2	8.06
Q06587	E3 ubiquitin-protein ligase RING1 OS=Homo sapiens OX=9606 GN=RING1 PE=1 SV=2	3	1	2	1	406	42.4	5.62
Q70SY1	Cyclic AMP-responsive element-binding protein 3-like protein 2 OS=Homo sapiens OX=9606 GN=CREB3L2 PE=1 SV=3	7	1	2	1	520	57.4	5.43
Q9UM00	Calcium load-activated calcium channel OS=Homo sapiens OX=9606 GN=TMCO1 PE=1 SV=1	8	1	2	1	188	21.2	9.74
Q09161	Nuclear cap-binding protein subunit 1 OS=Homo sapiens OX=9606 GN=NCBP1 PE=1 SV=1	3	1	2	1	790	91.8	6.43
Q8IWC1	MAP7 domain-containing protein 3 OS=Homo sapiens OX=9606 GN=MAP7D3 PE=1 SV=2	2	1	2	1	876	98.4	9.32
Q96K58	Zinc finger protein 668 OS=Homo sapiens OX=9606 GN=ZNF668 PE=1 SV=3	2	1	2	1	619	67.8	8.9
P19447	General transcription and DNA repair factor IIH helicase subunit XPB OS=Homo sapiens OX=9606 GN=ERCC3 PE=1 SV=1	3	1	2	1	782	89.2	7.23
Q8WXE9	Stonin-2 OS=Homo sapiens OX=9606 GN=STON2 PE=1 SV=1	1	1	2	1	905	101.1	5.39
Q9NWT8	Aurora kinase A-interacting protein OS=Homo sapiens OX=9606 GN=AURKAIP1 PE=1 SV=1	7	1	2	1	199	22.3	10.76
Q9NU22	Midasin OS=Homo sapiens OX=9606 GN=MDN1 PE=1 SV=2	0	1	2	1	5596	632.4	5.68
Q5T653	39S ribosomal protein L2, mitochondrial OS=Homo sapiens OX=9606 GN=MRPL2 PE=1 SV=2	7	1	1	1	305	33.3	11.3
Q9NQW8	Cyclic nucleotide-gated cation channel beta-3 OS=Homo sapiens OX=9606 GN=CNGB3 PE=1 SV=2	3	1	2	1	809	92.1	7.93
Q5VTE6	Protein angel homolog 2 OS=Homo sapiens OX=9606 GN=ANGEL2 PE=2 SV=1	3	1	1	1	544	62.3	7.81
P52926	High mobility group protein HMGI-C OS=Homo sapiens OX=9606 GN=HMGA2 PE=1 SV=1	21	1	1	1	109	11.8	10.62
Q8IWA4	Mitofusin-1 OS=Homo sapiens OX=9606 GN=MFN1 PE=1 SV=3	2	1	2	1	741	84.1	6.33
Q9UKJ3	G patch domain-containing protein 8 OS=Homo sapiens OX=9606 GN=GPATCH8 PE=1 SV=2	1	1	2	1	1502	164.1	8.66
Q96JY6	PDZ and LIM domain protein 2 OS=Homo sapiens OX=9606 GN=PDLIM2 PE=1 SV=1	8	1	1	1	352	37.4	8.72
Q14004	Cyclin-dependent kinase 13 OS=Homo sapiens OX=9606 GN=CDK13 PE=1 SV=2	1	1	2	1	1512	164.8	9.69
O95562	Vesicle transport protein SFT2B OS=Homo sapiens OX=9606 GN=SFT2D2 PE=1 SV=1	18	1	2	1	160	17.8	9.13
Q9NP08	Homeobox protein HMX1 OS=Homo sapiens OX=9606 GN=HMX1 PE=2 SV=2	11	1	1	1	348	36.1	6.65
Q9Y6A4	Cilia- and flagella-associated protein 20 OS=Homo sapiens OX=9606 GN=CFAP20 PE=1 SV=1	9	1	1	1	193	22.8	9.76
Q9H501	ESF1 homolog OS=Homo sapiens OX=9606 GN=ESF1 PE=1 SV=1	2	1	1	1	851	98.7	5.11
Q96T60	Bifunctional polynucleotide phosphatase/kinase OS=Homo sapiens OX=9606 GN=PNKP PE=1 SV=1	5	1	1	1	521	57	8.46
Q9Y4F9	Rho family-interacting cell polarization regulator 2 OS=Homo sapiens OX=9606 GN=RIPOR2 PE=1 SV=4	4	1	1	1	1068	118.4	5.41
Q68D10	Protein SPT2 homolog OS=Homo sapiens OX=9606 GN=SPTY2D1 PE=1 SV=3	4	1	1	1	685	75.6	9.79
Q92974	Rho guanine nucleotide exchange factor 2 OS=Homo sapiens OX=9606 GN=ARHGEF2 PE=1 SV=4	3	1	1	1	986	111.5	7.27
Q12849	G-rich sequence factor 1 OS=Homo sapiens OX=9606 GN=GRSF1 PE=1 SV=3	5	1	1	1	480	53.1	6.19
O95819	Mitogen-activated protein kinase kinase kinase kinase 4 OS=Homo sapiens OX=9606 GN=MAP4K4 PE=1 SV=2	1	1	1	1	1239	142	7.46
Q9NW64	Pre-mRNA-splicing factor RBM22 OS=Homo sapiens OX=9606 GN=RBM22 PE=1 SV=1	5	1	1	1	420	46.9	8.54
Q8IZC6	Collagen alpha-1(XXVII) chain OS=Homo sapiens OX=9606 GN=COL27A1 PE=1 SV=1	2	1	1	1	1860	186.8	9.82
Q96PX8	SLIT and NTRK-like protein 1 OS=Homo sapiens OX=9606 GN=SLITRK1 PE=1 SV=2	5	1	1	1	696	77.7	6.44
Q8NDG6	ATP-dependent RNA helicase TDRD9 OS=Homo sapiens OX=9606 GN=TDRD9 PE=2 SV=3	2	1	1	1	1382	155.6	7.05
P43358	Melanoma-associated antigen 4 OS=Homo sapiens OX=9606 GN=MAGEA4 PE=1 SV=2	8	1	2	1	317	34.9	4.69
Q6PGP7	Tetratricopeptide repeat protein 37 OS=Homo sapiens OX=9606 GN=TTC37 PE=1 SV=1	2	1	1	1	1564	175.4	7.53
O43303	Centriolar coiled-coil protein of 110 kDa OS=Homo sapiens OX=9606 GN=CCP110 PE=1 SV=3	2	1	1	1	1012	113.4	8.65
Q14146	Unhealthy ribosome biogenesis protein 2 homolog OS=Homo sapiens OX=9606 GN=URB2 PE=2 SV=2	1	1	1	1	1524	170.4	7.31
Q9BW66	Cyclin-dependent kinase 2-interacting protein OS=Homo sapiens OX=9606 GN=CINP PE=1 SV=1	9	1	1	1	212	24.3	6.28
Q7Z7F7	39S ribosomal protein L55, mitochondrial OS=Homo sapiens OX=9606 GN=MRPL55 PE=1 SV=1	12	1	1	1	128	15.1	11.15
P24298	Alanine aminotransferase 1 OS=Homo sapiens OX=9606 GN=GPT PE=1 SV=3	8	1	1	1	496	54.6	7.18
Q96AY4	Tetratricopeptide repeat protein 28 OS=Homo sapiens OX=9606 GN=TTC28 PE=1 SV=4	1	1	1	1	2481	270.7	6.89
Q9P0U4	CXXC-type zinc finger protein 1 OS=Homo sapiens OX=9606 GN=CXXC1 PE=1 SV=2	3	1	1	1	656	75.7	8.24
Q9NUE0	Palmitoyltransferase ZDHHC18 OS=Homo sapiens OX=9606 GN=ZDHHC18 PE=1 SV=2	6	1	1	1	388	42	9.04
Q13615	Myotubularin-related protein 3 OS=Homo sapiens OX=9606 GN=MTMR3 PE=1 SV=3	4	1	1	1	1198	133.5	5.8
O00442	RNA 3'-terminal phosphate cyclase OS=Homo sapiens OX=9606 GN=RTCA PE=1 SV=1	5	1	1	1	366	39.3	7.85
Q96JG9	Zinc finger protein 469 OS=Homo sapiens OX=9606 GN=ZNF469 PE=2 SV=3	1	1	1	1	3925	409.9	7.72
Q9BTP6	Zinc finger BED domain-containing protein 2 OS=Homo sapiens OX=9606 GN=ZBED2 PE=1 SV=2	16	1	1	1	218	25.1	7.06
Q9P2P6	StAR-related lipid transfer protein 9 OS=Homo sapiens OX=9606 GN=STARD9 PE=1 SV=3	1	1	1	1	4700	516	6.32
Q16706	Alpha-mannosidase 2 OS=Homo sapiens OX=9606 GN=MAN2A1 PE=1 SV=2	2	1	1	1	1144	131.1	7.58
P49840	Glycogen synthase kinase-3 alpha OS=Homo sapiens OX=9606 GN=GSK3A PE=1 SV=2	6	1	2	1	483	50.9	8.75
P49755	Transmembrane emp24 domain-containing protein 10 OS=Homo sapiens OX=9606 GN=TMED10 PE=1 SV=2	5	1	1	1	219	25	7.44
Q2KHM9	Protein moonraker OS=Homo sapiens OX=9606 GN=KIAA0753 PE=1 SV=3	4	1	1	1	967	109.3	7.68
Q8TBK6	Zinc finger CCHC domain-containing protein 10 OS=Homo sapiens OX=9606 GN=ZCCHC10 PE=1 SV=1	7	1	1	1	192	21	8.53
P22059	Oxysterol-binding protein 1 OS=Homo sapiens OX=9606 GN=OSBP PE=1 SV=1	4	1	1	1	807	89.4	7.3
Q8NGQ2	Olfactory receptor 6Q1 OS=Homo sapiens OX=9606 GN=OR6Q1 PE=2 SV=2	12	1	1	1	317	35.7	8.06
Q76N89	E3 ubiquitin-protein ligase HECW1 OS=Homo sapiens OX=9606 GN=HECW1 PE=1 SV=3	2	1	1	1	1606	179.4	5.5
O14893	Gem-associated protein 2 OS=Homo sapiens OX=9606 GN=GEMIN2 PE=1 SV=1	12	1	1	1	280	31.6	5.58
P56270	Myc-associated zinc finger protein OS=Homo sapiens OX=9606 GN=MAZ PE=1 SV=1	3	1	1	1	477	48.6	8.95
Q96PV6	Leukocyte receptor cluster member 8 OS=Homo sapiens OX=9606 GN=LENG8 PE=1 SV=3	2	1	1	1	800	88.1	9.11
Q5JPE7	Nodal modulator 2 OS=Homo sapiens OX=9606 GN=NOMO2 PE=1 SV=1	3	1	1	1	1267	139.4	5.76
Q96MI9	Cytosolic carboxypeptidase 4 OS=Homo sapiens OX=9606 GN=AGBL1 PE=1 SV=2	4	1	1	1	1066	120.2	7.24
Q8IXM3	39S ribosomal protein L41, mitochondrial OS=Homo sapiens OX=9606 GN=MRPL41 PE=1 SV=1	24	1	1	1	137	15.4	9.57
Q9UKL0	REST corepressor 1 OS=Homo sapiens OX=9606 GN=RCOR1 PE=1 SV=2	11	1	1	1	485	53.3	7.03
B0I1T2	Unconventional myosin-Ig OS=Homo sapiens OX=9606 GN=MYO1G PE=1 SV=2	2	1	1	1	1018	116.4	8.73
Q8IY33	MICAL-like protein 2 OS=Homo sapiens OX=9606 GN=MICALL2 PE=1 SV=1	4	1	1	1	904	97.4	9.57
P40425	Pre-B-cell leukemia transcription factor 2 OS=Homo sapiens OX=9606 GN=PBX2 PE=1 SV=2	8	1	1	1	430	45.9	7.56
Q99549	M-phase phosphoprotein 8 OS=Homo sapiens OX=9606 GN=MPHOSPH8 PE=1 SV=2	2	1	1	1	860	97.1	6.06
Q9H6R0	ATP-dependent RNA helicase DHX33 OS=Homo sapiens OX=9606 GN=DHX33 PE=1 SV=2	4	1	1	1	707	78.8	8.91
Q68DC2	Ankyrin repeat and SAM domain-containing protein 6 OS=Homo sapiens OX=9606 GN=ANKS6 PE=1 SV=2	5	1	1	1	871	92.2	7.39
Q56NI9	N-acetyltransferase ESCO2 OS=Homo sapiens OX=9606 GN=ESCO2 PE=1 SV=1	4	1	1	1	601	68.3	9.39
P49588	Alanine--tRNA ligase, cytoplasmic OS=Homo sapiens OX=9606 GN=AARS PE=1 SV=2	4	1	1	1	968	106.7	5.53
Q9P0M6	Core histone macro-H2A.2 OS=Homo sapiens OX=9606 GN=H2AFY2 PE=1 SV=3	4	1	1	1	372	40	9.69
Q8TEK3	Histone-lysine N-methyltransferase, H3 lysine-79 specific OS=Homo sapiens OX=9606 GN=DOT1L PE=1 SV=2	1	1	1	1	1739	184.7	9.33
Q8NGT1	Olfactory receptor 2K2 OS=Homo sapiens OX=9606 GN=OR2K2 PE=2 SV=2	12	1	1	1	345	38.4	8.43
Q9NX20	39S ribosomal protein L16, mitochondrial OS=Homo sapiens OX=9606 GN=MRPL16 PE=1 SV=1	7	1	1	1	251	28.4	10.13
Q9HBB8	Cadherin-related family member 5 OS=Homo sapiens OX=9606 GN=CDHR5 PE=1 SV=3	3	1	1	1	845	88.2	4.93
Q8N883	Zinc finger protein 614 OS=Homo sapiens OX=9606 GN=ZNF614 PE=1 SV=2	3	1	1	1	585	67.2	9.04
Q9NZ94	Neuroligin-3 OS=Homo sapiens OX=9606 GN=NLGN3 PE=1 SV=2	5	1	1	1	848	93.8	6.39
Q8N9V6	Ankyrin repeat domain-containing protein 53 OS=Homo sapiens OX=9606 GN=ANKRD53 PE=1 SV=3	3	1	1	1	530	59.5	9.52
O60573	Eukaryotic translation initiation factor 4E type 2 OS=Homo sapiens OX=9606 GN=EIF4E2 PE=1 SV=1	9	1	1	1	245	28.3	8.88
P43307	Translocon-associated protein subunit alpha OS=Homo sapiens OX=9606 GN=SSR1 PE=1 SV=3	5	1	1	1	286	32.2	4.49
Q3MII6	TBC1 domain family member 25 OS=Homo sapiens OX=9606 GN=TBC1D25 PE=1 SV=2	5	1	1	1	688	76.3	6.16
Q96BK5	PIN2/TERF1-interacting telomerase inhibitor 1 OS=Homo sapiens OX=9606 GN=PINX1 PE=1 SV=2	5	1	1	1	328	37	9.6
Q8NFD5	AT-rich interactive domain-containing protein 1B OS=Homo sapiens OX=9606 GN=ARID1B PE=1 SV=2	2	1	1	1	2236	236	6.73
Q6DD87	Zinc finger protein 787 OS=Homo sapiens OX=9606 GN=ZNF787 PE=1 SV=4	3	1	1	1	382	40.4	7.96
Q5TB30	DEP domain-containing protein 1A OS=Homo sapiens OX=9606 GN=DEPDC1 PE=1 SV=2	3	1	1	1	811	92.9	8.68
Q8IUK5	Plexin domain-containing protein 1 OS=Homo sapiens OX=9606 GN=PLXDC1 PE=1 SV=2	8	1	1	1	500	55.7	5.85
P57075	Ubiquitin-associated and SH3 domain-containing protein A OS=Homo sapiens OX=9606 GN=UBASH3A PE=1 SV=1	3	1	1	1	661	74.1	7.66
O95104	Splicing factor, arginine/serine-rich 15 OS=Homo sapiens OX=9606 GN=SCAF4 PE=1 SV=3	2	1	1	1	1147	125.8	9.55
Q7Z7A1	Centriolin OS=Homo sapiens OX=9606 GN=CNTRL PE=1 SV=2	2	1	1	1	2325	268.7	5.55
Q9BXB4	Oxysterol-binding protein-related protein 11 OS=Homo sapiens OX=9606 GN=OSBPL11 PE=1 SV=2	5	1	1	1	747	83.6	7.06
Q9H694	Protein bicaudal C homolog 1 OS=Homo sapiens OX=9606 GN=BICC1 PE=1 SV=2	3	1	1	1	974	104.8	8.54
O43915	Vascular endothelial growth factor D OS=Homo sapiens OX=9606 GN=VEGFD PE=1 SV=1	8	1	1	1	354	40.4	7.81
Q9H7N4	Splicing factor, arginine/serine-rich 19 OS=Homo sapiens OX=9606 GN=SCAF1 PE=1 SV=3	1	1	1	1	1312	139.2	9.25
Q86Z23	Complement C1q-like protein 4 OS=Homo sapiens OX=9606 GN=C1QL4 PE=2 SV=1	18	1	1	1	238	24.9	8.28
Q8TE73	Dynein heavy chain 5, axonemal OS=Homo sapiens OX=9606 GN=DNAH5 PE=1 SV=3	1	1	1	1	4624	528.7	6.1
P82673	28S ribosomal protein S35, mitochondrial OS=Homo sapiens OX=9606 GN=MRPS35 PE=1 SV=1	6	1	1	1	323	36.8	8.24
Q9P003	Protein cornichon homolog 4 OS=Homo sapiens OX=9606 GN=CNIH4 PE=1 SV=1	14	1	1	1	139	16.1	6.65
Q7Z2W9	39S ribosomal protein L21, mitochondrial OS=Homo sapiens OX=9606 GN=MRPL21 PE=1 SV=2	9	1	1	1	205	22.8	9.89
Q9Y3A2	Probable U3 small nucleolar RNA-associated protein 11 OS=Homo sapiens OX=9606 GN=UTP11 PE=1 SV=2	5	1	1	1	253	30.4	10.15
Q14999	Cullin-7 OS=Homo sapiens OX=9606 GN=CUL7 PE=1 SV=2	2	1	1	1	1698	191	5.87
Q15773	Myeloid leukemia factor 2 OS=Homo sapiens OX=9606 GN=MLF2 PE=1 SV=1	11	1	1	1	248	28.1	6.9
Q9NQ90	Anoctamin-2 OS=Homo sapiens OX=9606 GN=ANO2 PE=1 SV=2	2	1	1	1	1003	113.9	6.55
P19320	Vascular cell adhesion protein 1 OS=Homo sapiens OX=9606 GN=VCAM1 PE=1 SV=1	4	1	1	1	739	81.2	5.22
Q8NAF0	Zinc finger protein 579 OS=Homo sapiens OX=9606 GN=ZNF579 PE=1 SV=2	3	1	1	1	562	60.5	8.69
Q15650	Activating signal cointegrator 1 OS=Homo sapiens OX=9606 GN=TRIP4 PE=1 SV=4	4	1	1	1	581	66.1	7.85
Q9BYJ9	YTH domain-containing family protein 1 OS=Homo sapiens OX=9606 GN=YTHDF1 PE=1 SV=1	3	1	1	1	559	60.8	8.79
Q9Y2G3	Probable phospholipid-transporting ATPase IF OS=Homo sapiens OX=9606 GN=ATP11B PE=1 SV=2	3	1	1	1	1177	134.1	6.96
O76061	Stanniocalcin-2 OS=Homo sapiens OX=9606 GN=STC2 PE=1 SV=1	5	1	1	1	302	33.2	7.3
P32780	General transcription factor IIH subunit 1 OS=Homo sapiens OX=9606 GN=GTF2H1 PE=1 SV=1	2	1	1	1	548	62	8.66
Q9NYZ3	G2 and S phase-expressed protein 1 OS=Homo sapiens OX=9606 GN=GTSE1 PE=1 SV=3	5	1	1	1	720	76.6	9.39
Q15051	IQ calmodulin-binding motif-containing protein 1 OS=Homo sapiens OX=9606 GN=IQCB1 PE=1 SV=1	3	1	1	1	598	68.9	9.1
Q0VDD8	Dynein heavy chain 14, axonemal OS=Homo sapiens OX=9606 GN=DNAH14 PE=2 SV=3	1	1	1	1	3507	399.6	6.93
A4D0S4	Laminin subunit beta-4 OS=Homo sapiens OX=9606 GN=LAMB4 PE=2 SV=1	1	1	1	1	1761	193.4	6.35
P52179	Myomesin-1 OS=Homo sapiens OX=9606 GN=MYOM1 PE=1 SV=2	2	1	1	1	1685	187.5	6.93
Q6IN85	Serine/threonine-protein phosphatase 4 regulatory subunit 3A OS=Homo sapiens OX=9606 GN=PPP4R3A PE=1 SV=1	5	1	1	1	833	95.3	4.94
Q7L590	Protein MCM10 homolog OS=Homo sapiens OX=9606 GN=MCM10 PE=1 SV=2	2	1	1	1	875	98.1	8.75
P20290	Transcription factor BTF3 OS=Homo sapiens OX=9606 GN=BTF3 PE=1 SV=1	11	1	1	1	206	22.2	9.38
Q92615	La-related protein 4B OS=Homo sapiens OX=9606 GN=LARP4B PE=1 SV=3	4	1	1	1	738	80.5	6.92
Q9Y3C6	Peptidyl-prolyl cis-trans isomerase-like 1 OS=Homo sapiens OX=9606 GN=PPIL1 PE=1 SV=1	10	1	1	1	166	18.2	7.99
Q8TC94	Actin-like protein 9 OS=Homo sapiens OX=9606 GN=ACTL9 PE=1 SV=3	9	1	1	1	416	45.6	7.08
Q8NFC6	Biorientation of chromosomes in cell division protein 1-like 1 OS=Homo sapiens OX=9606 GN=BOD1L1 PE=1 SV=2	1	1	1	1	3051	330.3	5.08
P02461	Collagen alpha-1(III) chain OS=Homo sapiens OX=9606 GN=COL3A1 PE=1 SV=4	3	1	1	1	1466	138.5	6.61
Q9NS93	Transmembrane 7 superfamily member 3 OS=Homo sapiens OX=9606 GN=TM7SF3 PE=2 SV=1	4	1	1	1	570	64.1	7.01
Q12980	GATOR complex protein NPRL3 OS=Homo sapiens OX=9606 GN=NPRL3 PE=1 SV=1	4	1	1	1	569	63.6	6.98
A8MYU2	Potassium channel subfamily U member 1 OS=Homo sapiens OX=9606 GN=KCNU1 PE=1 SV=2	2	1	1	1	1149	129.5	7.83
Q9UKV0	Histone deacetylase 9 OS=Homo sapiens OX=9606 GN=HDAC9 PE=1 SV=2	3	1	1	1	1011	111.2	6.89
Q86WD7	Serpin A9 OS=Homo sapiens OX=9606 GN=SERPINA9 PE=1 SV=3	6	1	1	1	417	46.5	9.57
Q00403	Transcription initiation factor IIB OS=Homo sapiens OX=9606 GN=GTF2B PE=1 SV=1	11	1	1	1	316	34.8	8.35
O75912	Diacylglycerol kinase iota OS=Homo sapiens OX=9606 GN=DGKI PE=1 SV=1	2	1	1	1	1065	116.9	7.77
Q15154	Pericentriolar material 1 protein OS=Homo sapiens OX=9606 GN=PCM1 PE=1 SV=5	2	1	1	1	2024	228.4	5.02
Q8IZQ1	WD repeat and FYVE domain-containing protein 3 OS=Homo sapiens OX=9606 GN=WDFY3 PE=1 SV=2	1	1	1	1	3526	395	6.76
A1KXE4	Myelin-associated neurite-outgrowth inhibitor OS=Homo sapiens OX=9606 GN=FAM168B PE=1 SV=1	9	1	1	1	195	20.3	9.23
P41223	Protein BUD31 homolog OS=Homo sapiens OX=9606 GN=BUD31 PE=1 SV=2	14	1	1	1	144	17	8.82
P25092	Heat-stable enterotoxin receptor OS=Homo sapiens OX=9606 GN=GUCY2C PE=1 SV=2	3	1	1	1	1073	123.3	7.17
P51790	H(+)/Cl(-) exchange transporter 3 OS=Homo sapiens OX=9606 GN=CLCN3 PE=1 SV=2	4	1	1	1	818	90.9	6.28
Q96JC9	ELL-associated factor 1 OS=Homo sapiens OX=9606 GN=EAF1 PE=1 SV=1	6	1	1	1	268	29	5.4
P48651	Phosphatidylserine synthase 1 OS=Homo sapiens OX=9606 GN=PTDSS1 PE=1 SV=1	3	1	1	1	473	55.5	8.43
Q93084	Sarcoplasmic/endoplasmic reticulum calcium ATPase 3 OS=Homo sapiens OX=9606 GN=ATP2A3 PE=1 SV=2	1	1	1	1	1043	113.9	5.57
P78344	Eukaryotic translation initiation factor 4 gamma 2 OS=Homo sapiens OX=9606 GN=EIF4G2 PE=1 SV=1	3	1	1	1	907	102.3	7.14
Q9Y597	BTB/POZ domain-containing protein KCTD3 OS=Homo sapiens OX=9606 GN=KCTD3 PE=1 SV=2	3	1	1	1	815	88.9	7.03
Q8WY64	E3 ubiquitin-protein ligase MYLIP OS=Homo sapiens OX=9606 GN=MYLIP PE=1 SV=2	8	1	1	1	445	49.9	7.24
P27105	Erythrocyte band 7 integral membrane protein OS=Homo sapiens OX=9606 GN=STOM PE=1 SV=3	11	1	1	1	288	31.7	7.88
Q96D09	G-protein coupled receptor-associated sorting protein 2 OS=Homo sapiens OX=9606 GN=GPRASP2 PE=1 SV=1	2	1	1	1	838	93.7	5.01
A8TX70	Collagen alpha-5(VI) chain OS=Homo sapiens OX=9606 GN=COL6A5 PE=1 SV=1	1	1	1	1	2615	289.7	6.95
P31513	Dimethylaniline monooxygenase [N-oxide-forming] 3 OS=Homo sapiens OX=9606 GN=FMO3 PE=1 SV=5	5	1	1	1	532	60	7.78
P49257	Protein ERGIC-53 OS=Homo sapiens OX=9606 GN=LMAN1 PE=1 SV=2	9	1	1	1	510	57.5	6.77
P32926	Desmoglein-3 OS=Homo sapiens OX=9606 GN=DSG3 PE=1 SV=2	2	1	1	1	999	107.5	5
Q9UPU9	Protein Smaug homolog 1 OS=Homo sapiens OX=9606 GN=SAMD4A PE=1 SV=3	4	1	1	1	718	79.4	8.32
Q63HR2	Tensin-2 OS=Homo sapiens OX=9606 GN=TNS2 PE=1 SV=2	1	1	1	1	1409	152.5	8.35
A0A0J9YWL9	Putative testis-expressed protein 13C OS=Homo sapiens OX=9606 GN=TEX13C PE=5 SV=1	4	1	1	1	993	109.7	8.79
Q9UPW6	DNA-binding protein SATB2 OS=Homo sapiens OX=9606 GN=SATB2 PE=1 SV=2	3	1	1	1	733	82.5	6.9
Q8N0Z8	tRNA pseudouridine synthase-like 1 OS=Homo sapiens OX=9606 GN=PUSL1 PE=1 SV=1	5	1	1	1	303	33.2	9.85
Q9BRJ7	Tudor-interacting repair regulator protein OS=Homo sapiens OX=9606 GN=NUDT16L1 PE=1 SV=1	8	1	1	1	211	23.3	8.91
Q9BU70	tRNA (adenine(37)-N6)-methyltransferase OS=Homo sapiens OX=9606 GN=TRMO PE=2 SV=2	3	1	1	1	441	48.6	7.17
Q16445	Gamma-aminobutyric acid receptor subunit alpha-6 OS=Homo sapiens OX=9606 GN=GABRA6 PE=2 SV=2	4	1	1	1	453	51	8.22
Q9HDC5	Junctophilin-1 OS=Homo sapiens OX=9606 GN=JPH1 PE=1 SV=2	2	1	1	1	661	71.6	9.32
Q96HA1	Nuclear envelope pore membrane protein POM 121 OS=Homo sapiens OX=9606 GN=POM121 PE=1 SV=2	3	1	1	1	1249	127.6	10.56
Q15633	RISC-loading complex subunit TARBP2 OS=Homo sapiens OX=9606 GN=TARBP2 PE=1 SV=3	4	1	1	1	366	39	6.54
Q53HL2	Borealin OS=Homo sapiens OX=9606 GN=CDCA8 PE=1 SV=2	3	1	1	1	280	31.3	9.86
Q6ZN19	Zinc finger protein 841 OS=Homo sapiens OX=9606 GN=ZNF841 PE=1 SV=1	3	1	1	1	808	93.1	9.33
O00443	Phosphatidylinositol 4-phosphate 3-kinase C2 domain-containing subunit alpha OS=Homo sapiens OX=9606 GN=PIK3C2A PE=1 SV=2	2	1	1	1	1686	190.6	8.02
Q96QD9	UAP56-interacting factor OS=Homo sapiens OX=9606 GN=FYTTD1 PE=1 SV=3	5	1	1	1	318	35.8	11.78
Q9NYV6	RNA polymerase I-specific transcription initiation factor RRN3 OS=Homo sapiens OX=9606 GN=RRN3 PE=1 SV=1	4	1	1	1	651	74.1	5.63
P57088	Transmembrane protein 33 OS=Homo sapiens OX=9606 GN=TMEM33 PE=1 SV=2	6	1	1	1	247	28	9.7
O14965	Aurora kinase A OS=Homo sapiens OX=9606 GN=AURKA PE=1 SV=2	4	1	1	1	403	45.8	9.39
Q9NW82	WD repeat-containing protein 70 OS=Homo sapiens OX=9606 GN=WDR70 PE=1 SV=1	4	1	1	1	654	73.2	6.33
O95365	Zinc finger and BTB domain-containing protein 7A OS=Homo sapiens OX=9606 GN=ZBTB7A PE=1 SV=1	3	1	1	1	584	61.4	5.19
Q8NFA0	Ubiquitin carboxyl-terminal hydrolase 32 OS=Homo sapiens OX=9606 GN=USP32 PE=1 SV=1	2	1	1	1	1604	181.5	6.44
Q8NDF8	Non-canonical poly(A) RNA polymerase PAPD5 OS=Homo sapiens OX=9606 GN=TENT4B PE=1 SV=2	2	1	1	1	572	63.2	8.98
O75153	Clustered mitochondria protein homolog OS=Homo sapiens OX=9606 GN=CLUH PE=1 SV=2	2	1	1	1	1309	146.6	6.13
Q9NV06	DDB1- and CUL4-associated factor 13 OS=Homo sapiens OX=9606 GN=DCAF13 PE=1 SV=2	3	1	1	1	445	51.4	9.19
Q7Z6J4	FYVE, RhoGEF and PH domain-containing protein 2 OS=Homo sapiens OX=9606 GN=FGD2 PE=1 SV=1	3	1	1	1	655	74.8	6.93
Q8WZ74	Cortactin-binding protein 2 OS=Homo sapiens OX=9606 GN=CTTNBP2 PE=1 SV=1	1	1	1	1	1663	180.9	7.93
P52298	Nuclear cap-binding protein subunit 2 OS=Homo sapiens OX=9606 GN=NCBP2 PE=1 SV=1	8	1	1	1	156	18	8.21
Q9NP97	Dynein light chain roadblock-type 1 OS=Homo sapiens OX=9606 GN=DYNLRB1 PE=1 SV=3	17	1	1	1	96	10.9	7.25
Q9Y2U5	Mitogen-activated protein kinase kinase kinase 2 OS=Homo sapiens OX=9606 GN=MAP3K2 PE=1 SV=2	2	1	1	1	619	69.7	8
Q5RL73	RNA-binding protein 48 OS=Homo sapiens OX=9606 GN=RBM48 PE=2 SV=1	5	1	1	1	367	41.8	8.72
Q5SRD1	Putative mitochondrial import inner membrane translocase subunit Tim23B OS=Homo sapiens OX=9606 GN=TIMM23B PE=5 SV=2	7	1	1	1	257	28	9.39
Q9NUT2	ATP-binding cassette sub-family B member 8, mitochondrial OS=Homo sapiens OX=9606 GN=ABCB8 PE=1 SV=3	5	1	1	1	735	79.9	8.98
P49674	Casein kinase I isoform epsilon OS=Homo sapiens OX=9606 GN=CSNK1E PE=1 SV=1	3	1	1	1	416	47.3	9.66
Q8IWZ8	SURP and G-patch domain-containing protein 1 OS=Homo sapiens OX=9606 GN=SUGP1 PE=1 SV=2	3	1	1	1	645	72.4	7.61
Q16560	U11/U12 small nuclear ribonucleoprotein 35 kDa protein OS=Homo sapiens OX=9606 GN=SNRNP35 PE=1 SV=1	8	1	1	1	246	29.4	9.86
Q9ULK5	Vang-like protein 2 OS=Homo sapiens OX=9606 GN=VANGL2 PE=1 SV=2	4	1	1	1	521	59.7	9.22
Q9Y2G2	Caspase recruitment domain-containing protein 8 OS=Homo sapiens OX=9606 GN=CARD8 PE=1 SV=1	5	1	1	1	431	48.9	5.22
Q53GL0	Pleckstrin homology domain-containing family O member 1 OS=Homo sapiens OX=9606 GN=PLEKHO1 PE=1 SV=2	4	1	1	1	409	46.2	8.82
Q9P219	Protein Daple OS=Homo sapiens OX=9606 GN=CCDC88C PE=1 SV=3	1	1	1	1	2028	228.1	6.23
Q8N5G2	Macoilin OS=Homo sapiens OX=9606 GN=MACO1 PE=1 SV=1	4	1	1	1	664	76.1	9.07
Q15075	Early endosome antigen 1 OS=Homo sapiens OX=9606 GN=EEA1 PE=1 SV=2	1	1	1	1	1411	162.4	5.68
P15391	B-lymphocyte antigen CD19 OS=Homo sapiens OX=9606 GN=CD19 PE=1 SV=6	3	1	1	1	556	61.1	4.98
Q14145	Kelch-like ECH-associated protein 1 OS=Homo sapiens OX=9606 GN=KEAP1 PE=1 SV=2	3	1	1	1	624	69.6	6.44
Q9NX63	MICOS complex subunit MIC19 OS=Homo sapiens OX=9606 GN=CHCHD3 PE=1 SV=1	7	1	1	1	227	26.1	8.28
Q7Z2Y8	Interferon-induced very large GTPase 1 OS=Homo sapiens OX=9606 GN=GVINP1 PE=2 SV=2	1	1	1	1	2422	278.9	6.55
Q9BY12	S phase cyclin A-associated protein in the endoplasmic reticulum OS=Homo sapiens OX=9606 GN=SCAPER PE=1 SV=2	1	1	1	1	1400	158.2	7.44
Q9NQ50	39S ribosomal protein L40, mitochondrial OS=Homo sapiens OX=9606 GN=MRPL40 PE=1 SV=1	4	1	1	1	206	24.5	9.63
Q5VSY0	G kinase-anchoring protein 1 OS=Homo sapiens OX=9606 GN=GKAP1 PE=1 SV=2	3	1	1	1	366	42.1	8.82
Q9NX47	E3 ubiquitin-protein ligase MARCH5 OS=Homo sapiens OX=9606 GN=MARCH5 PE=1 SV=1	5	1	1	1	278	31.2	8.7
Q9Y2Q9	28S ribosomal protein S28, mitochondrial OS=Homo sapiens OX=9606 GN=MRPS28 PE=1 SV=1	7	1	1	1	187	20.8	9.1
Q6P1X5	Transcription initiation factor TFIID subunit 2 OS=Homo sapiens OX=9606 GN=TAF2 PE=1 SV=3	2	1	1	1	1199	136.9	8.19
Q9NSG2	Uncharacterized protein C1orf112 OS=Homo sapiens OX=9606 GN=C1orf112 PE=1 SV=1	2	1	1	1	853	96.5	6
Q9H0U6	39S ribosomal protein L18, mitochondrial OS=Homo sapiens OX=9606 GN=MRPL18 PE=1 SV=1	9	1	1	1	180	20.6	9.54
Q6NV75	Probable G-protein coupled receptor 153 OS=Homo sapiens OX=9606 GN=GPR153 PE=2 SV=2	5	1	1	1	609	65.3	7.74
A0A0B4J244	T cell receptor alpha variable 3 OS=Homo sapiens OX=9606 GN=TRAV3 PE=3 SV=1	19	1	1	1	114	12.6	7.96
Q6IEG0	U11/U12 small nuclear ribonucleoprotein 48 kDa protein OS=Homo sapiens OX=9606 GN=SNRNP48 PE=1 SV=2	4	1	1	1	339	39.9	6.95
Q96HE9	Proline-rich protein 11 OS=Homo sapiens OX=9606 GN=PRR11 PE=1 SV=1	8	1	1	1	360	40.1	10.11
O60508	Pre-mRNA-processing factor 17 OS=Homo sapiens OX=9606 GN=CDC40 PE=1 SV=1	2	1	1	1	579	65.5	7.06
Q7L3S4	Zinc finger protein 771 OS=Homo sapiens OX=9606 GN=ZNF771 PE=1 SV=1	4	1	1	1	317	35.7	8.79
Q13459	Unconventional myosin-IXb OS=Homo sapiens OX=9606 GN=MYO9B PE=1 SV=3	1	1	1	1	2157	243.2	8.75
O76074	cGMP-specific 3',5'-cyclic phosphodiesterase OS=Homo sapiens OX=9606 GN=PDE5A PE=1 SV=2	3	1	1	1	875	99.9	6.09
Q8NDD1	Uncharacterized protein C1orf131 OS=Homo sapiens OX=9606 GN=C1orf131 PE=1 SV=4	8	1	1	1	293	32.6	9.88
A6NI28	Rho GTPase-activating protein 42 OS=Homo sapiens OX=9606 GN=ARHGAP42 PE=1 SV=3	3	1	1	1	874	98.5	7.99
Q9UGJ1	Gamma-tubulin complex component 4 OS=Homo sapiens OX=9606 GN=TUBGCP4 PE=1 SV=1	3	1	1	1	667	76	6.65
Q8IVH8	Mitogen-activated protein kinase kinase kinase kinase 3 OS=Homo sapiens OX=9606 GN=MAP4K3 PE=1 SV=1	1	1	1	1	894	101.3	7.56
P02748	Complement component C9 OS=Homo sapiens OX=9606 GN=C9 PE=1 SV=2	2	1	1	1	559	63.1	5.59
Q96DV4	39S ribosomal protein L38, mitochondrial OS=Homo sapiens OX=9606 GN=MRPL38 PE=1 SV=2	2	1	1	1	380	44.6	7.53
Q9NZP6	Nuclear pore-associated protein 1 OS=Homo sapiens OX=9606 GN=NPAP1 PE=1 SV=2	3	1	1	1	1156	120.9	8.69
Q8N8D1	Programmed cell death protein 7 OS=Homo sapiens OX=9606 GN=PDCD7 PE=1 SV=1	5	1	1	1	485	54.7	9.95
Q92817	Envoplakin OS=Homo sapiens OX=9606 GN=EVPL PE=1 SV=3	1	1	1	1	2033	231.5	6.96
Q8NEF9	Serum response factor-binding protein 1 OS=Homo sapiens OX=9606 GN=SRFBP1 PE=1 SV=1	3	1	1	1	429	48.6	9.58
P49796	Regulator of G-protein signaling 3 OS=Homo sapiens OX=9606 GN=RGS3 PE=1 SV=2	2	1	1	1	1198	132.3	6.28
P05937	Calbindin OS=Homo sapiens OX=9606 GN=CALB1 PE=1 SV=2	9	1	1	1	261	30	4.83
Q9H1I8	Activating signal cointegrator 1 complex subunit 2 OS=Homo sapiens OX=9606 GN=ASCC2 PE=1 SV=3	1	1	1	1	757	86.3	5.16
P56134	ATP synthase subunit f, mitochondrial OS=Homo sapiens OX=9606 GN=ATP5J2 PE=1 SV=3	12	1	1	1	94	10.9	9.67
Q15649	Zinc finger HIT domain-containing protein 3 OS=Homo sapiens OX=9606 GN=ZNHIT3 PE=1 SV=2	9	1	1	1	155	17.6	5.67
Q8NBA8	DTW domain-containing protein 2 OS=Homo sapiens OX=9606 GN=DTWD2 PE=1 SV=1	4	1	1	1	298	33.4	8.68
P57060	RWD domain-containing protein 2B OS=Homo sapiens OX=9606 GN=RWDD2B PE=1 SV=1	3	1	1	1	319	36.3	5.87
Q9Y388	RNA-binding motif protein, X-linked 2 OS=Homo sapiens OX=9606 GN=RBMX2 PE=1 SV=2	3	1	1	1	322	37.3	9.83
Q8NEJ9	Neuroguidin OS=Homo sapiens OX=9606 GN=NGDN PE=1 SV=1	4	1	1	1	315	35.9	9.57
O95625	Zinc finger and BTB domain-containing protein 11 OS=Homo sapiens OX=9606 GN=ZBTB11 PE=1 SV=2	2	1	1	1	1053	119.3	8.66
Q9UFW8	CGG triplet repeat-binding protein 1 OS=Homo sapiens OX=9606 GN=CGGBP1 PE=1 SV=2	5	1	1	1	167	18.8	8.95
Q969H8	Myeloid-derived growth factor OS=Homo sapiens OX=9606 GN=MYDGF PE=1 SV=1	5	1	1	1	173	18.8	6.68
Q9Y450	HBS1-like protein OS=Homo sapiens OX=9606 GN=HBS1L PE=1 SV=1	3	1	1	1	684	75.4	6.61
Q86UP3	Zinc finger homeobox protein 4 OS=Homo sapiens OX=9606 GN=ZFHX4 PE=1 SV=1	0	1	1	1	3567	393.5	6.37
Q9NR48	Histone-lysine N-methyltransferase ASH1L OS=Homo sapiens OX=9606 GN=ASH1L PE=1 SV=2	0	1	1	1	2969	332.6	9.39
Q9P2D0	Inhibitor of Bruton tyrosine kinase OS=Homo sapiens OX=9606 GN=IBTK PE=1 SV=3	1	1	1	1	1353	150.4	7.71
P20719	Homeobox protein Hox-A5 OS=Homo sapiens OX=9606 GN=HOXA5 PE=1 SV=2	5	1	1	1	270	29.3	9.25
Q9BYU1	Pre-B-cell leukemia transcription factor 4 OS=Homo sapiens OX=9606 GN=PBX4 PE=1 SV=2	4	1	1	1	374	40.8	8.82
O60784	Target of Myb protein 1 OS=Homo sapiens OX=9606 GN=TOM1 PE=1 SV=2	3	1	1	1	492	53.8	4.7
Q96PU8	Protein quaking OS=Homo sapiens OX=9606 GN=QKI PE=1 SV=1	5	1	1	1	341	37.6	8.56
Q3B726	DNA-directed RNA polymerase I subunit RPA43 OS=Homo sapiens OX=9606 GN=TWISTNB PE=1 SV=1	5	1	1	1	338	37.4	6.98
Q9NY61	Protein AATF OS=Homo sapiens OX=9606 GN=AATF PE=1 SV=1	3	1	1	1	560	63.1	4.94
Q9H7P9	Pleckstrin homology domain-containing family G member 2 OS=Homo sapiens OX=9606 GN=PLEKHG2 PE=1 SV=3	1	1	1	1	1386	147.9	5.86
Q14CB8	Rho GTPase-activating protein 19 OS=Homo sapiens OX=9606 GN=ARHGAP19 PE=1 SV=1	3	1	1	1	494	55.7	9.36
Q9NYB0	Telomeric repeat-binding factor 2-interacting protein 1 OS=Homo sapiens OX=9606 GN=TERF2IP PE=1 SV=1	4	1	1	1	399	44.2	4.73
O15504	Nucleoporin-like protein 2 OS=Homo sapiens OX=9606 GN=NUPL2 PE=1 SV=1	3	1	1	1	423	44.8	9.19
P04637	Cellular tumor antigen p53 OS=Homo sapiens OX=9606 GN=TP53 PE=1 SV=4	4	1	1	1	393	43.6	6.79
Q92665	28S ribosomal protein S31, mitochondrial OS=Homo sapiens OX=9606 GN=MRPS31 PE=1 SV=3	3	1	1	1	395	45.3	9.29
Q9H8G2	Caspase activity and apoptosis inhibitor 1 OS=Homo sapiens OX=9606 GN=CAAP1 PE=1 SV=2	5	1	1	1	361	38.3	4.72
Q9BU64	Centromere protein O OS=Homo sapiens OX=9606 GN=CENPO PE=1 SV=1	5	1	1	1	300	33.8	7.71
Q96GE5	Zinc finger protein 799 OS=Homo sapiens OX=9606 GN=ZNF799 PE=2 SV=4	2	1	1	1	643	74.2	9.09
Q9UI30	Multifunctional methyltransferase subunit TRM112-like protein OS=Homo sapiens OX=9606 GN=TRMT112 PE=1 SV=1	10	1	1	1	125	14.2	5.26
P04004	Vitronectin OS=Homo sapiens OX=9606 GN=VTN PE=1 SV=1	3	1	1	1	478	54.3	5.8
Q7Z3H4	Sterile alpha motif domain-containing protein 7 OS=Homo sapiens OX=9606 GN=SAMD7 PE=1 SV=1	2	1	1	1	446	49.1	6.8
Q03111	Protein ENL OS=Homo sapiens OX=9606 GN=MLLT1 PE=1 SV=2	2	1	1	1	559	62	8.59
Q6AHZ1	Zinc finger protein 518A OS=Homo sapiens OX=9606 GN=ZNF518A PE=1 SV=2	0	1	1	1	1483	166.7	9.28
Q9Y605	MORF4 family-associated protein 1 OS=Homo sapiens OX=9606 GN=MRFAP1 PE=1 SV=1	8	1	1	1	127	14.6	4.7
P56278	Protein p13 MTCP-1 OS=Homo sapiens OX=9606 GN=MTCP1 PE=1 SV=1	7	1	1	1	107	12.6	5.2
Q9BX40	Protein LSM14 homolog B OS=Homo sapiens OX=9606 GN=LSM14B PE=1 SV=1	3	1	1	1	385	42	9.69
Q9BUT9	MAPK regulated corepressor interacting protein 2 OS=Homo sapiens OX=9606 GN=MCRIP2 PE=1 SV=2	7	1	1	1	160	17.8	9.41
Q9NQR7	Coiled-coil domain-containing protein 177 OS=Homo sapiens OX=9606 GN=CCDC177 PE=2 SV=3	1	1	1	1	707	79.7	10.74
O95243	Methyl-CpG-binding domain protein 4 OS=Homo sapiens OX=9606 GN=MBD4 PE=1 SV=1	2	1	1	1	580	66	8.82
P40145	Adenylate cyclase type 8 OS=Homo sapiens OX=9606 GN=ADCY8 PE=1 SV=1	1	1	1	1	1251	140	6.99
Q71F23	Centromere protein U OS=Homo sapiens OX=9606 GN=CENPU PE=1 SV=1	2	1	1	1	418	47.5	9.13
Q8WUX9	Charged multivesicular body protein 7 OS=Homo sapiens OX=9606 GN=CHMP7 PE=1 SV=1	2	1	1	1	453	50.9	5.35
Q07890	Son of sevenless homolog 2 OS=Homo sapiens OX=9606 GN=SOS2 PE=1 SV=2	1	1	1	1	1332	152.9	6.84
Q16342	Programmed cell death protein 2 OS=Homo sapiens OX=9606 GN=PDCD2 PE=1 SV=2	4	1	1	1	344	38.6	5.38
Q8TF50	Zinc finger protein 526 OS=Homo sapiens OX=9606 GN=ZNF526 PE=2 SV=2	1	1	1	1	670	73.6	6.47
Q8NF67	Putative ankyrin repeat domain-containing protein 20A12 pseudogene OS=Homo sapiens OX=9606 GN=ANKRD20A12P PE=5 SV=3	4	1	1	1	263	31.2	5.27
Q9NRC8	NAD-dependent protein deacetylase sirtuin-7 OS=Homo sapiens OX=9606 GN=SIRT7 PE=1 SV=1	4	1	1	1	400	44.9	9.74
Q9BVG4	Protein PBDC1 OS=Homo sapiens OX=9606 GN=PBDC1 PE=1 SV=1	4	1	1	1	233	26	4.79
Q9UQ13	Leucine-rich repeat protein SHOC-2 OS=Homo sapiens OX=9606 GN=SHOC2 PE=1 SV=2	2	1	1	1	582	64.8	8.46
Q8WYJ6	Septin-1 OS=Homo sapiens OX=9606 GN=SEPT1 PE=1 SV=2	3	1	1	1	367	41.9	5.8
Q9BPX5	Actin-related protein 2/3 complex subunit 5-like protein OS=Homo sapiens OX=9606 GN=ARPC5L PE=1 SV=1	8	1	1	1	153	16.9	6.6
Q6ZRS2	Helicase SRCAP OS=Homo sapiens OX=9606 GN=SRCAP PE=1 SV=3	0	1	1	1	3230	343.3	5.96
Q32NC0	UPF0711 protein C18orf21 OS=Homo sapiens OX=9606 GN=C18orf21 PE=1 SV=1	4	1	1	1	220	24.8	10.26
Q96QE5	Transcription elongation factor, mitochondrial OS=Homo sapiens OX=9606 GN=TEFM PE=1 SV=1	3	1	1	1	360	41.7	9.32
P02549	Spectrin alpha chain, erythrocytic 1 OS=Homo sapiens OX=9606 GN=SPTA1 PE=1 SV=5	1	1	1	1	2419	279.8	5.05
Q13936	Voltage-dependent L-type calcium channel subunit alpha-1C OS=Homo sapiens OX=9606 GN=CACNA1C PE=1 SV=4	1	1	1	1	2221	248.8	6.76
Q14106	Protein Tob2 OS=Homo sapiens OX=9606 GN=TOB2 PE=1 SV=2	2	1	1	1	344	36.6	6.93
O75911	Short-chain dehydrogenase/reductase 3 OS=Homo sapiens OX=9606 GN=DHRS3 PE=1 SV=2	6	1	1	1	302	33.5	8.84
Q8WTQ4	Uncharacterized protein C16orf78 OS=Homo sapiens OX=9606 GN=C16orf78 PE=2 SV=1	3	1	1	1	265	30.8	9.79
Q96JN2	Coiled-coil domain-containing protein 136 OS=Homo sapiens OX=9606 GN=CCDC136 PE=1 SV=3	1	1	1	1	1154	134	4.65
Q9Y6J9	TAF6-like RNA polymerase II p300/CBP-associated factor-associated factor 65 kDa subunit 6L OS=Homo sapiens OX=9606 GN=TAF6L PE=1 SV=1	3	1	1	1	622	67.8	8.97
Q569K4	Zinc finger protein 385B OS=Homo sapiens OX=9606 GN=ZNF385B PE=1 SV=1	2	1	1	1	471	50.4	9.89
O95833	Chloride intracellular channel protein 3 OS=Homo sapiens OX=9606 GN=CLIC3 PE=1 SV=2	5	1	1	1	236	26.6	6.43
Q969S3	Zinc finger protein 622 OS=Homo sapiens OX=9606 GN=ZNF622 PE=1 SV=1	3	1	1	1	477	54.2	6.15
P28330	Long-chain specific acyl-CoA dehydrogenase, mitochondrial OS=Homo sapiens OX=9606 GN=ACADL PE=1 SV=2	2	1	1	1	430	47.6	7.8
P59780	AP-3 complex subunit sigma-2 OS=Homo sapiens OX=9606 GN=AP3S2 PE=2 SV=1	9	1	1	1	193	22	5.22
Q8IZT6	Abnormal spindle-like microcephaly-associated protein OS=Homo sapiens OX=9606 GN=ASPM PE=1 SV=2	0	1	1	1	3477	409.5	10.45
Q92562	Polyphosphoinositide phosphatase OS=Homo sapiens OX=9606 GN=FIG4 PE=1 SV=1	1	1	1	1	907	103.6	6.92
Q8ND94	LRRN4 C-terminal-like protein OS=Homo sapiens OX=9606 GN=LRRN4CL PE=2 SV=1	5	1	1	1	238	25.2	6.51
Q9UER7	Death domain-associated protein 6 OS=Homo sapiens OX=9606 GN=DAXX PE=1 SV=2	1	1	1	1	740	81.3	4.87
Q15572	TATA box-binding protein-associated factor RNA polymerase I subunit C OS=Homo sapiens OX=9606 GN=TAF1C PE=1 SV=2	1	1	1	1	869	95.2	8.59
Q05823	2-5A-dependent ribonuclease OS=Homo sapiens OX=9606 GN=RNASEL PE=1 SV=2	2	1	1	1	741	83.5	6.65
Q13554	Calcium/calmodulin-dependent protein kinase type II subunit beta OS=Homo sapiens OX=9606 GN=CAMK2B PE=1 SV=3	6	1	1	1	666	72.6	7.27
Q9H0F5	E3 ubiquitin-protein ligase RNF38 OS=Homo sapiens OX=9606 GN=RNF38 PE=1 SV=4	6	1	1	1	515	57.6	7.74
Q13950	Runt-related transcription factor 2 OS=Homo sapiens OX=9606 GN=RUNX2 PE=1 SV=2	5	1	1	1	521	56.6	8.85
Q9NQ75	Cas scaffolding protein family member 4 OS=Homo sapiens OX=9606 GN=CASS4 PE=1 SV=2	4	1	1	1	786	87.1	7.08
Q5T2S8	Armadillo repeat-containing protein 4 OS=Homo sapiens OX=9606 GN=ARMC4 PE=1 SV=1	3	1	1	1	1044	115.6	7.77
Q9H583	HEAT repeat-containing protein 1 OS=Homo sapiens OX=9606 GN=HEATR1 PE=1 SV=3	2	1	1	1	2144	242.2	6.54
Q99715	Collagen alpha-1(XII) chain OS=Homo sapiens OX=9606 GN=COL12A1 PE=1 SV=2	1	1	1	1	3063	332.9	5.53
P46937	Transcriptional coactivator YAP1 OS=Homo sapiens OX=9606 GN=YAP1 PE=1 SV=2	7	1	1	1	504	54.4	5.17
P35221	Catenin alpha-1 OS=Homo sapiens OX=9606 GN=CTNNA1 PE=1 SV=1	4	1	2	1	906	100	6.29
Q7Z2Y5	Nik-related protein kinase OS=Homo sapiens OX=9606 GN=NRK PE=1 SV=2	2	1	1	1	1582	178.4	6.33
Q9UBX7	Kallikrein-11 OS=Homo sapiens OX=9606 GN=KLK11 PE=1 SV=2	9	1	1	1	282	31	8.94
Q96CW5	Gamma-tubulin complex component 3 OS=Homo sapiens OX=9606 GN=TUBGCP3 PE=1 SV=2	4	1	1	1	907	103.5	8.12
P16035	Metalloproteinase inhibitor 2 OS=Homo sapiens OX=9606 GN=TIMP2 PE=1 SV=2	15	1	1	1	220	24.4	7.49
Q7Z6M3	Allergin-1 OS=Homo sapiens OX=9606 GN=MILR1 PE=1 SV=2	8	1	1	1	343	38.7	7.77
O60706	ATP-binding cassette sub-family C member 9 OS=Homo sapiens OX=9606 GN=ABCC9 PE=1 SV=2	3	1	1	1	1549	174.1	7.37
Q9H9D4	Zinc finger protein 408 OS=Homo sapiens OX=9606 GN=ZNF408 PE=1 SV=1	4	1	1	1	720	78.4	7.24
O95684	FGFR1 oncogene partner OS=Homo sapiens OX=9606 GN=FGFR1OP PE=1 SV=1	8	1	1	1	399	43	4.81
O60336	Mitogen-activated protein kinase-binding protein 1 OS=Homo sapiens OX=9606 GN=MAPKBP1 PE=1 SV=4	2	1	1	1	1514	163.7	6.76
Q96EB6	NAD-dependent protein deacetylase sirtuin-1 OS=Homo sapiens OX=9606 GN=SIRT1 PE=1 SV=2	5	1	1	1	747	81.6	4.67
Q9BZW2	Solute carrier family 13 member 1 OS=Homo sapiens OX=9606 GN=SLC13A1 PE=1 SV=1	6	1	1	1	595	66.1	8.09
Q5VZQ5	Testis-expressed protein 36 OS=Homo sapiens OX=9606 GN=TEX36 PE=2 SV=1	16	1	1	1	186	21.5	9.76
Q86YS7	C2 domain-containing protein 5 OS=Homo sapiens OX=9606 GN=C2CD5 PE=1 SV=1	3	1	1	1	1000	110.4	5.69
Q9UBU8	Mortality factor 4-like protein 1 OS=Homo sapiens OX=9606 GN=MORF4L1 PE=1 SV=2	7	1	1	1	362	41.4	9.28
Q4LDE5	Sushi, von Willebrand factor type A, EGF and pentraxin domain-containing protein 1 OS=Homo sapiens OX=9606 GN=SVEP1 PE=1 SV=3	1	1	1	1	3571	389.9	5.5
P19099	Cytochrome P450 11B2, mitochondrial OS=Homo sapiens OX=9606 GN=CYP11B2 PE=1 SV=3	6	1	1	1	503	57.5	9.39
Q99758	ATP-binding cassette sub-family A member 3 OS=Homo sapiens OX=9606 GN=ABCA3 PE=1 SV=2	2	1	1	1	1704	191.2	7.62
P78508	ATP-sensitive inward rectifier potassium channel 10 OS=Homo sapiens OX=9606 GN=KCNJ10 PE=1 SV=1	7	1	1	1	379	42.5	8.06
Q9BPW4	Apolipoprotein L4 OS=Homo sapiens OX=9606 GN=APOL4 PE=2 SV=3	7	1	1	1	351	39.1	8
Q15542	Transcription initiation factor TFIID subunit 5 OS=Homo sapiens OX=9606 GN=TAF5 PE=1 SV=3	5	1	1	1	800	86.8	5.64
Q8TF44	C2 calcium-dependent domain-containing protein 4C OS=Homo sapiens OX=9606 GN=C2CD4C PE=1 SV=2	10	1	1	1	421	44.5	9.73
P01743	Immunoglobulin heavy variable 1-46 OS=Homo sapiens OX=9606 GN=IGHV1-46 PE=1 SV=2	38	1	1	1	117	12.9	8.92
Q7Z333	Probable helicase senataxin OS=Homo sapiens OX=9606 GN=SETX PE=1 SV=4	2	1	1	1	2677	302.7	7.17
Q96CN5	Leucine-rich repeat-containing protein 45 OS=Homo sapiens OX=9606 GN=LRRC45 PE=1 SV=1	2	1	1	1	670	75.9	6.23
Q9Y2E4	Disco-interacting protein 2 homolog C OS=Homo sapiens OX=9606 GN=DIP2C PE=1 SV=2	2	1	1	1	1556	170.7	7.39
Q6ZUT9	DENN domain-containing protein 5B OS=Homo sapiens OX=9606 GN=DENND5B PE=1 SV=2	3	1	1	1	1274	144.9	6.73
Q9P1Z9	Coiled-coil domain-containing protein 180 OS=Homo sapiens OX=9606 GN=CCDC180 PE=2 SV=2	2	1	1	1	1646	191	6.04
Q9NVH2	Integrator complex subunit 7 OS=Homo sapiens OX=9606 GN=INTS7 PE=1 SV=1	3	1	1	1	962	106.8	8.02
Q96QP1	Alpha-protein kinase 1 OS=Homo sapiens OX=9606 GN=ALPK1 PE=2 SV=3	2	1	1	1	1244	138.8	6.24
Q9H993	Protein-glutamate O-methyltransferase OS=Homo sapiens OX=9606 GN=ARMT1 PE=1 SV=1	9	1	1	1	441	51.1	5.76
O75121	Microfibrillar-associated protein 3-like OS=Homo sapiens OX=9606 GN=MFAP3L PE=1 SV=3	11	1	1	1	409	45.4	5.22
Q13606	Olfactory receptor 5I1 OS=Homo sapiens OX=9606 GN=OR5I1 PE=2 SV=1	12	1	1	1	314	36	7.99
Q14993	Collagen alpha-1(XIX) chain OS=Homo sapiens OX=9606 GN=COL19A1 PE=1 SV=3	5	1	1	1	1142	115.1	8.32
Q9BSF0	Small membrane A-kinase anchor protein OS=Homo sapiens OX=9606 GN=C2orf88 PE=1 SV=2	40	1	1	1	95	11	4.87
P29400	Collagen alpha-5(IV) chain OS=Homo sapiens OX=9606 GN=COL4A5 PE=1 SV=2	3	1	1	1	1685	160.9	7.62
Q9Y6Q2	Stonin-1 OS=Homo sapiens OX=9606 GN=STON1 PE=1 SV=2	5	1	1	1	735	83.1	6.2
Q9BXM0	Periaxin OS=Homo sapiens OX=9606 GN=PRX PE=1 SV=2	4	1	1	1	1461	154.8	7.5
Q8NF64	Zinc finger MIZ domain-containing protein 2 OS=Homo sapiens OX=9606 GN=ZMIZ2 PE=1 SV=2	3	1	1	1	920	96.5	7.12
Q9BZA7	Protocadherin-11 X-linked OS=Homo sapiens OX=9606 GN=PCDH11X PE=2 SV=1	2	1	1	1	1347	147.5	5.21
Q9C0K7	STE20-related kinase adapter protein beta OS=Homo sapiens OX=9606 GN=STRADB PE=1 SV=1	11	1	1	1	418	47	7.01
Q99956	Dual specificity protein phosphatase 9 OS=Homo sapiens OX=9606 GN=DUSP9 PE=1 SV=1	7	1	1	1	384	41.8	6.11
Q9NUZ1	Acyl-coenzyme A oxidase-like protein OS=Homo sapiens OX=9606 GN=ACOXL PE=2 SV=3	7	1	1	1	547	61.8	8.53
Q96GC6	Neurotrophin receptor-interacting factor homolog OS=Homo sapiens OX=9606 GN=ZNF274 PE=1 SV=2	6	1	1	1	653	74.1	6.74
#Peptides: The total number of peptide sequences identified for the protein #PSMs:The total number of peptide spectrum matches identified from all included searches #Unique Peptides: The total number of peptide sequences unique to the protein group # AAs :The length of the proteins sequence #MW [kDa]: The molecular weight of the protein #calc. pI: The isoelectric point calculated for the protein
