# Supplementary material for: P4HA2 activates mTOR via hydroxylation and targeting P4HA2-mTOR inhibits lung adenocarcinoma cell growth
Source: Oncogene. 2024 Apr 23;43(24):1813–23. doi: 10.1038/s41388-024-03032-1 (PMC11164680; doi:10.1038/s41388-024-03032-1)
Supplement: Supplementary file 11 — Table S2 (Excel Table). List of mTOR kinase domain, S6K and AKT mutations found in human cancer patient samples [file 41388_2024_3032_MOESM11_ESM.xlsx]

## Sheet: Table S2A
Table S2A. List of mTOR kinase domain mutations found in 200 human cancer patient samples.
Cancer Type	Protein Change
Non-Small Cell Lung Cancer	L1383del
Endometrial Cancer	R1391G
Bladder Cancer	Q1405H
Skin Cancer, Non-Melanoma	P1410L
Colorectal Cancer	E1414K
Prostate Cancer	S1415C
Mature B-Cell Neoplasms	Q1424*
Breast Cancer	F1440L
Skin Cancer, Non-Melanoma	G1441A
Colorectal Cancer	Y1450_W1456del
Renal Cell Carcinoma	E1455_D1458dup
Colorectal Cancer	W1456_L1460delinsC
Glioma	A1459V
Gastrointestinal Stromal Tumor	A1459D
Gastrointestinal Stromal Tumor	A1459D
Renal Cell Carcinoma	A1459D
Small Cell Lung Cancer	A1459D
Colorectal Cancer	A1459D
Endometrial Cancer	A1459_D1468del
Renal Cell Carcinoma	L1460P
Thyroid Cancer	L1460P
Non-Small Cell Lung Cancer	Y1463F
Head and Neck Cancer	D1468G
Endometrial Cancer	D1468Y
Cancer of Unknown Primary	D1468Y
Bladder Cancer	R1482C
Renal Cell Carcinoma	C1483Y
Germ Cell Tumor	C1483R
Glioma	L1484P
Non-Small Cell Lung Cancer	X1490_splice
Appendiceal Cancer	W1490C
Breast Cancer	Q1492H
Melanoma	H1494Y
Melanoma	Q1495*
Non-Small Cell Lung Cancer	W1501*
Cancer of Unknown Primary	R1514Q
Esophagogastric Cancer	A1517V
Non-Small Cell Lung Cancer	G1522S
Melanoma	P1537L
Small Bowel Cancer	R1538W
Hepatobiliary Cancer	R1547T
Melanoma	D1569N
Non-Small Cell Lung Cancer	D1572Mfs*4
Bladder Cancer	A1586P
Soft Tissue Sarcoma	E1600G
Cancer of Unknown Primary	Q1604*
Cancer of Unknown Primary	Q1604*
Prostate Cancer	E1610K
Non-Small Cell Lung Cancer	Q1617H
Bladder Cancer	G1625A
Renal Cell Carcinoma	L1675F
Glioma	V1679I
Non-Small Cell Lung Cancer	H1687L
Endometrial Cancer	A1708T
Bladder Cancer	R1709H
Endometrial Cancer	Q1722H
Breast Cancer	R1749*
Colorectal Cancer	Q1762R
Prostate Cancer	N1765S
Mature B-Cell Neoplasms	A1779T
Bladder Cancer	A1789T
Non-Small Cell Lung Cancer	A1789T
Small Cell Lung Cancer	A1792G
Breast Cancer	E1799K
Colorectal Cancer	E1799K
Colorectal Cancer	E1799K
Mature B-Cell Neoplasms	E1799K
Colorectal Cancer	H1803Y
Ovarian Cancer	H1819D
Breast Cancer	H1819Y
Non-Small Cell Lung Cancer	T1829A
Salivary Gland Cancer	E1845V
Head and Neck Cancer	E1850D
Endometrial Cancer	P1864L
Breast Cancer	Q1866*
Gastrointestinal Stromal Tumor	X1871_splice
Hepatobiliary Cancer	E1871K
Esophagogastric Cancer	D1872E
Esophagogastric Cancer	D1872E
Breast Cancer	M1879I
Renal Cell Carcinoma	F1888I
Renal Cell Carcinoma	F1888I
Colorectal Cancer	F1888I
Skin Cancer, Non-Melanoma	F1889Y
Breast Cancer	F1889V
Skin Cancer, Non-Melanoma	D1912N
Non-Small Cell Lung Cancer	G1914C
Ampullary Cancer	V1919I
Non-Small Cell Lung Cancer	I1946T
Non-Small Cell Lung Cancer	D1947H
Bladder Cancer	P1969H
Bladder Cancer	A1971T
Renal Cell Carcinoma	A1971T
Prostate Cancer	A1971P
Colorectal Cancer	L1972F
Esophagogastric Cancer	I1973M
Non-Small Cell Lung Cancer	L1976Rfs*12
Colorectal Cancer	T1977K
Germ Cell Tumor	T1977K
Renal Cell Carcinoma	T1977K
Non-Small Cell Lung Cancer	T1977K
Renal Cell Carcinoma	T1977K
Renal Cell Carcinoma	T1977K
Endometrial Cancer	T1977I
Bladder Cancer	T1977I
Colorectal Cancer	T1977I
Bladder Cancer	K1996T
Renal Cell Carcinoma	V2006F
Glioma	V2006F
Mature B-Cell Neoplasms	V2006F
Breast Cancer	M2010I
Breast Cancer	S2013G
Bladder Cancer	E2014K
Renal Cell Carcinoma	I2017S
Melanoma	P2062L
Non-Small Cell Lung Cancer	Q2072H
Esophagogastric Cancer	Q2072R
Bladder Cancer	R2076L
Glioma	A2081T
Small Cell Lung Cancer	W2084C
Melanoma	L2097F
Melanoma	R2109*
Colorectal Cancer	R2109*
Colorectal Cancer	K2129N
Breast Cancer	L2138F
Cancer of Unknown Primary	L2138F
Melanoma	R2152C
Colorectal Cancer	P2158S
Skin Cancer, Non-Melanoma	E2190K
Breast Cancer	E2196*
Non-Small Cell Lung Cancer	V2198L
Renal Cell Carcinoma	F2202L
Renal Cell Carcinoma	F2202L
Non-Small Cell Lung Cancer	L2209V
Breast Cancer	A2210P
Renal Cell Carcinoma	S2215Y
Non-Small Cell Lung Cancer	S2215Y
Colorectal Cancer	S2215Y
Colorectal Cancer	S2215Y
Non-Small Cell Lung Cancer	S2215F
Non-Small Cell Lung Cancer	S2215F
Non-Small Cell Lung Cancer	S2215F
Salivary Gland Cancer	S2215F
Endometrial Cancer	S2215F
Renal Cell Carcinoma	L2220F
Colorectal Cancer	S2231L
Penile Cancer	S2234L
Endometrial Cancer	W2239Ffs*39
Cancer of Unknown Primary	L2261F
Endometrial Cancer	R2266C
Cancer of Unknown Primary	Q2282P
Colorectal Cancer	A2290T
Glioma	V2291I
Non-Small Cell Lung Cancer	D2298H
Cancer of Unknown Primary	W2304*
Non-Small Cell Lung Cancer	X2311_splice
Skin Cancer, Non-Melanoma	A2325V
Endometrial Cancer	M2327V
Bladder Cancer	M2327I
Colorectal Cancer	M2327I
Glioma	V2330I
Germ Cell Tumor	R2339I
Ovarian Cancer	R2348L
Colorectal Cancer	I2356V
Breast Cancer	I2356F
Cervical Cancer	G2359E
Colorectal Cancer	E2369K
Non-Small Cell Lung Cancer	E2373*
Bladder Cancer	E2373Q
Non-Small Cell Lung Cancer	L2383F
Skin Cancer, Non-Melanoma	T2384I
Renal Cell Carcinoma	V2406E
Bladder Cancer	R2408Q
Non-Small Cell Lung Cancer	E2419K
Renal Cell Carcinoma	E2419D
Colorectal Cancer	A2420V
Colorectal Cancer	A2420V
Endometrial Cancer	D2424A
Breast Cancer	D2424N
Renal Cell Carcinoma	L2427R
Renal Cell Carcinoma	L2427R
Renal Cell Carcinoma	L2427Q
Endometrial Cancer	L2427Q
Non-Small Cell Lung Cancer	M2432I
Esophagogastric Cancer	T2446M
Breast Cancer	X2456_splice
Non-Small Cell Lung Cancer	E2477K
Renal Cell Carcinoma	I2483L
Glioma	G2486S
Renal Cell Carcinoma	I2500N
Salivary Gland Cancer	I2500M
Non-Small Cell Lung Cancer	I2500F
Melanoma	I2500F
Colorectal Cancer	R2505P
Colorectal Cancer	R2505*
Renal Cell Carcinoma	K2507R
Cancer of Unknown Primary	R2511Q
Bladder Cancer	D2516N
Colorectal Cancer	T2523M
Head and Neck Cancer	S2534F

## Sheet: Table S2B
Table S2B. List of S6K mutations found in 78 human cancer patient samples.
Cancer Type	Protein Change
Cutaneous Melanoma	P14Q
Head and Neck Squamous Cell Carcinoma	P14Rfs*17
Lung Adenocarcinoma	E22K
Breast Invasive Lobular Carcinoma	E43K
Colon Adenocarcinoma	E46fs
Renal Clear Cell Carcinoma	X48_splice
Breast Invasive Ductal Carcinoma	G48S
Uterine Endometrioid Carcinoma	G57E
Bladder Urothelial Carcinoma	E73K
Head and Neck Squamous Cell Carcinoma	E73K
Bladder Urothelial Carcinoma	E76Q
Astrocytoma	N80S
Glioblastoma Multiforme	E92*
Uterine Endometrioid Carcinoma	L94R
Breast Invasive Ductal Carcinoma	R95W
Colon Adenocarcinoma	R95W
Uterine Serous Carcinoma/Uterine Papillary Serous Carcinoma	X105_splice
Tubular Stomach Adenocarcinoma	R109*
Uterine Endometrioid Carcinoma	I119M
Uterine Mixed Endometrial Carcinoma	A138T
Uterine Endometrioid Carcinoma	X177_splice
Renal Clear Cell Carcinoma	A200T
Breast Invasive Ductal Carcinoma	L219V
Cutaneous Melanoma	P221S
Cutaneous Melanoma	P221S
Uterine Endometrioid Carcinoma	H251Y
Uterine Endometrioid Carcinoma	T252Ifs*11
Mucinous Adenocarcinoma of the Colon and Rectum	E258*
Stomach Adenocarcinoma	P262Lfs*4
Cervical Squamous Cell Carcinoma	G289E
Pleural Mesothelioma, Epithelioid Type	F293L
Lung Squamous Cell Carcinoma	R321G
Uterine Endometrioid Carcinoma	D322Y
Renal Clear Cell Carcinoma	K326Sfs*3
Hepatocellular Carcinoma	R330S
Hepatocellular Carcinoma	R330S
Head and Neck Squamous Cell Carcinoma	R330T
Uterine Endometrioid Carcinoma	S334Y
Stomach Adenocarcinoma	R335C
Serous Ovarian Cancer	G344R
Bladder Urothelial Carcinoma	E345*
Colon Adenocarcinoma	F351L
Uterine Endometrioid Carcinoma	L361M
Bladder Urothelial Carcinoma	R363Q
Uterine Endometrioid Carcinoma	P368L
Uterine Serous Carcinoma/Uterine Papillary Serous Carcinoma	P371H
Breast Invasive Ductal Carcinoma	L372M
Lung Adenocarcinoma	Q389E
Breast Invasive Lobular Carcinoma	A404V
Lung Adenocarcinoma	X409_splice
Lung Squamous Cell Carcinoma	X410_splice
Bladder Urothelial Carcinoma	E424*
Cutaneous Melanoma	I432T
Intestinal Type Stomach Adenocarcinoma	I432Sfs*50
Renal Clear Cell Carcinoma	R436*
Cutaneous Melanoma	G454W
Serous Ovarian Cancer	S462L
Colon Adenocarcinoma	P468T
Lung Squamous Cell Carcinoma	E482Q
Uterine Endometrioid Carcinoma	T487A
Mucinous Adenocarcinoma of the Colon and Rectum	A494T
Astrocytoma	R499*
Serous Ovarian Cancer	G504R
Serous Ovarian Cancer	G504Wfs*29
Cutaneous Melanoma	K507R
Stomach Adenocarcinoma	Q509Tfs*24
Mucinous Adenocarcinoma of the Colon and Rectum	Q509Tfs*24
Cutaneous Melanoma	P512H
Stomach Adenocarcinoma	I514V
Head and Neck Squamous Cell Carcinoma	M523I
Cervical Squamous Cell Carcinoma	BCAS3-RPS6KB1 Fusion
Breast Invasive Ductal Carcinoma	DDX42-RPS6KB1 Fusion
Head and Neck Squamous Cell Carcinoma	HSD17B12-RPS6KB1 Fusion
Hepatocellular Carcinoma	PRKCA-RPS6KB1 Fusion
Breast Invasive Ductal Carcinoma	RPS6KB1-EFCAB3 Fusion
Breast Invasive Ductal Carcinoma	RPS6KB1-MAP3K3 Fusion
Breast Invasive Ductal Carcinoma	RPS6KB1-RNF213 Fusion
Breast Invasive Ductal Carcinoma	RPS6KB1-TEX2 Fusion

## Sheet: Table S2C
Table S2C. List of AKT mutations found in 177 human cancer patient samples.
Cancer Type	Protein Change
Breast Invasive Ductal Carcinoma	V4G
Breast Invasive Ductal Carcinoma	E17K
Uterine Carcinosarcoma/Uterine Malignant Mixed Mullerian Tumor	E17K
Uterine Endometrioid Carcinoma	E17K
Breast Invasive Ductal Carcinoma	E17K
Breast Invasive Ductal Carcinoma	E17K
Breast Invasive Ductal Carcinoma	E17K
Breast Invasive Ductal Carcinoma	E17K
Breast Invasive Ductal Carcinoma	E17K
Uterine Endometrioid Carcinoma	E17K
Uterine Endometrioid Carcinoma	E17K
Breast Invasive Ductal Carcinoma	E17K
Breast Invasive Ductal Carcinoma	E17K
Uterine Endometrioid Carcinoma	E17K
Uterine Endometrioid Carcinoma	E17K
Uterine Endometrioid Carcinoma	E17K
Breast Invasive Ductal Carcinoma	E17K
Breast Invasive Ductal Carcinoma	E17K
Breast Invasive Ductal Carcinoma	E17K
Breast Invasive Ductal Carcinoma	E17K
Uterine Endometrioid Carcinoma	E17K
Breast Invasive Ductal Carcinoma	E17K
Endometrioid Ovarian Cancer	E17K
Breast Invasive Ductal Carcinoma	E17K
Breast Invasive Ductal Carcinoma	E17K
Breast Invasive Ductal Carcinoma	E17K
Breast Invasive Ductal Carcinoma	E17K
Breast Invasive Ductal Carcinoma	E17K
Breast Invasive Ductal Carcinoma	E17K
Breast Invasive Ductal Carcinoma	E17K
Breast Invasive Ductal Carcinoma	E17K
Breast Invasive Lobular Carcinoma	E17K
Breast Invasive Lobular Carcinoma	E17K
Breast Invasive Lobular Carcinoma	E17K
Breast Invasive Ductal Carcinoma	E17K
Breast Invasive Ductal Carcinoma	E17K
Breast Invasive Carcinoma, NOS	E17K
Breast Invasive Ductal Carcinoma	E17K
Breast Invasive Lobular Carcinoma	E17K
Breast Invasive Ductal Carcinoma	E17K
Breast Invasive Ductal Carcinoma	E17K
Breast Invasive Cancer, NOS	E17K
Breast Invasive Ductal Carcinoma	E17K
Breast Invasive Ductal Carcinoma	E17K
Breast Invasive Ductal Carcinoma	E17K
Uterine Endometrioid Carcinoma	E17K
Breast Invasive Lobular Carcinoma	E17K
Breast Invasive Ductal Carcinoma	E17K
Breast Invasive Carcinoma, NOS	E17K
Breast Invasive Ductal Carcinoma	E17K
Breast Invasive Ductal Carcinoma	E17K
Breast Invasive Ductal Carcinoma	E17K
Breast Invasive Lobular Carcinoma	E17K
Breast Invasive Ductal Carcinoma	E17K
Breast Invasive Ductal Carcinoma	E17K
Breast Invasive Ductal Carcinoma	E17K
Breast Invasive Carcinoma, NOS	E17K
Breast Invasive Ductal Carcinoma	E17K
Breast Invasive Ductal Carcinoma	E17K
Breast Invasive Ductal Carcinoma	E17K
Breast Invasive Ductal Carcinoma	E17K
Breast Invasive Ductal Carcinoma	E17K
Breast Invasive Ductal Carcinoma	E17K
Invasive Breast Carcinoma	E17K
Breast Invasive Lobular Carcinoma	E17K
Breast Invasive Ductal Carcinoma	E17K
Breast Invasive Ductal Carcinoma	E17K
Breast Invasive Carcinoma, NOS	E17K
Uterine Endometrioid Carcinoma	E17K
Invasive Breast Carcinoma	E17K
Prostate Adenocarcinoma	E17K
Upper Tract Urothelial Carcinoma	E17K
Cervical Squamous Cell Carcinoma	E17K
Cervical Squamous Cell Carcinoma	E17K
Lung Adenocarcinoma	E17K
Cancer of Unknown Primary	E17K
Cancer of Unknown Primary	E17K
Malignant Phyllodes Tumor of the Breast	E17K
Colon Adenocarcinoma	E17K
Granulosa Cell Tumor	E17K
Colon Adenocarcinoma	E17K
Colon Adenocarcinoma	E17K
Bladder Urothelial Carcinoma	E17K
Mucinous Adenocarcinoma of the Appendix	E17K
Mucinous Adenocarcinoma of the Appendix	E17K
Colon Adenocarcinoma	E17K
Lung Adenocarcinoma	E17K
Lung Adenocarcinoma	E17K
Oropharynx Squamous Cell Carcinoma	E17K
Mucinous Adenocarcinoma of the Appendix	E17K
Neuroendocrine Carcinoma, NOS	E17K
Stomach Adenocarcinoma	E17K
Anaplastic Thyroid Cancer	E17K
Bladder Urothelial Carcinoma	E17K
Gallbladder Cancer	E17K
Meningioma	E17K
Colon Adenocarcinoma	E17K
Cancer of Unknown Primary	E17K
Meningioma	E17K
Colon Adenocarcinoma	E17K
Lung Adenocarcinoma	E17K
Lung Adenocarcinoma	E17K
Colon Adenocarcinoma	E17K
Cancer of Unknown Primary	E17K
Pancreatic Adenocarcinoma	E17K
Lung Squamous Cell Carcinoma	E17K
Prostate Adenocarcinoma	E17K
Prostate Adenocarcinoma	E17K
Colon Adenocarcinoma	E17K
Uterine Adenosarcoma	E17K
Head and Neck Squamous Cell Carcinoma	E17K
Peripheral T-Cell lymphoma, NOS	E17K
Embryonal Carcinoma	E17*
Ampullary Carcinoma	R23Q
Colorectal Adenocarcinoma	P24S
Mucinous Adenocarcinoma of the Colon and Rectum	E40K
Ovarian Carcinosarcoma/Malignant Mixed Mesodermal Tumor	E40K
Breast Invasive Ductal Carcinoma	L52R
Breast Invasive Ductal Carcinoma	L52H
Breast Invasive Ductal Carcinoma	F55Y
Upper Tract Urothelial Carcinoma	A58V
Lung Neuroendocrine Tumor	X59_splice
Lung Neuroendocrine Tumor	X59_splice
Breast Invasive Ductal Carcinoma	M63I
Breast Invasive Lobular Carcinoma	T65_I75dup
Colon Adenocarcinoma	R67Q
Breast Invasive Ductal Carcinoma	P68_C77dup
Breast Invasive Ductal Carcinoma	P68_C77dup
Glioblastoma Multiforme	P70L
Prostate Adenocarcinoma	Q79K
Prostate Adenocarcinoma	Q79K
Uterine Endometrioid Carcinoma	Q79K
Prostate Adenocarcinoma	W80R
Colon Adenocarcinoma	W80R
Breast Invasive Ductal Carcinoma	E91D
Mucinous Adenocarcinoma of the Appendix	P93S
Upper Tract Urothelial Carcinoma	D108E
Bladder Urothelial Carcinoma	E132K
Penile Squamous Cell Carcinoma	E133Q
Breast Invasive Ductal Carcinoma	E135Q
Angiosarcoma	K163R
Stomach Adenocarcinoma	R174H
Lung Adenocarcinoma	A177S
Cutaneous Melanoma	L181F
Lung Adenocarcinoma	A188G
Bladder Urothelial Carcinoma	N204K
Lung Adenocarcinoma	L213Gfs*24
Breast Invasive Ductal Carcinoma	F217L
Rectal Adenocarcinoma	R222H
Colorectal Adenocarcinoma	R222H
Esophagogastric Adenocarcinoma	G232R
Upper Tract Urothelial Carcinoma	R243H
Glioblastoma Multiforme	A250V
Pleural Mesothelioma, Epithelioid Type	Y253C
Breast Invasive Lobular Carcinoma	T291I
Mucinous Adenocarcinoma of the Colon and Rectum	T291A
Bladder Urothelial Carcinoma	M306I
Lung Adenocarcinoma	V320L
Renal Clear Cell Carcinoma	E322Q
Breast Mixed Ductal and Lobular Carcinoma	D323G
Renal Clear Cell Carcinoma	D323N
Melanoma of Unknown Primary	G334R
Uterine Clear Cell Carcinoma	E341K
Lung Adenocarcinoma	H354L
Cancer of Unknown Primary	P369L
Glioblastoma Multiforme	R370H
Bladder Urothelial Carcinoma	S381*
Breast Invasive Ductal Carcinoma	S381L
Anaplastic Astrocytoma	P388S
Mixed Cancer Types	G395S
Cutaneous Melanoma	S396F
Colon Adenocarcinoma	A399T
Mucosal Melanoma of the Vulva/Vagina	F408V
Lung Adenocarcinoma	S422R
High-Grade Serous Ovarian Cancer	I447F
Uterine Endometrioid Carcinoma	E464K
Bladder Urothelial Carcinoma	S475L
