# Supplementary material for: P4HA2 activates mTOR via hydroxylation and targeting P4HA2-mTOR inhibits lung adenocarcinoma cell growth
Source: Oncogene. 2024 Apr 23;43(24):1813–23. doi: 10.1038/s41388-024-03032-1 (PMC11164680; doi:10.1038/s41388-024-03032-1)
Supplement: Supplementary file 12 — Table S3 (Excel Table). Primers used for plasmid construction and sequences of siRNAs and shRNAs [file 41388_2024_3032_MOESM12_ESM.xlsx]

## Sheet: Table S3
Table S3. Primers used for plasmid construction and sequences of siRNAs and shRNAs.
Primers for plasmid construction	Sequence, 5' - 3'
pCDNA3.1-P4HA2-HA-Forward	agacccaagctggctagcATGAAACTCTGGGTGTCTGCATT
pCDNA3.1-P4HA2-HA-Reverse	aacatcgtatgggtaaccggtGTCAACTTCTGTTGATCCACAAGG
pCDNA3.1-P4HA2-H430S-HA-Forward	TGAACCGtccTTCGACTTCTCTAGGAATGATG
pCDNA3.1-P4HA2-H430S-HA-Reverse	AGTCGAAggaCGGTTCATACTGTCCTCCCACT
pCDNA3.1-P4HA2-H501S-HA-Forward	AACAAGAtccGCTGCCTGCCCTGTGCTTGTGG
pCDNA3.1-P4HA2-H501S-HA-Reverse	AGGCAGCggaTCTTGTTCGGTAGTCACCTTCC
pCDNA3.1-P4HA2-H519S-HA-Forward	GTGGTTCtccGAACGAGGACAGGAGTTCTTGA
pCDNA3.1-P4HA2-H519S-HA-Reverse	CTCGTTCggaGAACCACTTATTGGAGACCCAC
pCDNA3.1-P4HB-HA-Forward	agacccaagctggctagcATGCTGCGCCGCGCTCTG
pCDNA3.1-P4HB-HA-Reverse	aacatcgtatgggtaaccggtCAGTTCATCTTTCACAGCTTTCTGA
pCDNA3.1-mTOR-Flag-Forward	agacccaagctggctagcATGCTTGGAACCGGACCTG
pCDNA3.1-mTOR-Flag-Reverse	aacatcgtatgggtaaccggtCCAGAAAGGGCACCAGCCAATATAG
pCDNA3.1-mTOR-P2341A-Flag-Forward	TAGACACgctTCCAACCTGATGCTGGACCGTC
pCDNA3.1-mTOR-P2341A-Flag-Reverse	GGTTGGAagcGTGTCTATCTCCCAGGCCTAAA
pCDNA3.1-mTOR-R2378A-Flag-Forward	TCCATTTgctCTAACAAGAATGTTGACCAATG
pCDNA3.1-mTOR-R2378A-Flag-Reverse	TTGTTAGagcAAATGGAATCTTCTCTGGAAAC
pCDNA3.1-mTOR-N-truncated-Forward	agacccaagctggctagcatgATGACAATGGCATTGTTC
pCDNA3.1-mTOR-N-truncated-Reverse	aacatcgtatgggtaaccggtCCAGAAAGGGCACCAGCCAATATAG
pCDNA3.1-S6K-WT-HA-Forward	agacccaagctggctagcatgATGAGGCGACGAAGGAGGCGGG
pCDNA3.1-S6K-WT-HA-Reverse	aacatcgtatgggtaaccggtTAGATTCATACGCAGGTGCTCT
pCDNA3.1-S6K-P393A-HA-Forward	TGTGGCTgctTCTGTACTTGAAAGTGTGAAAG
pCDNA3.1-S6K-P393A-HA-Reverse	GTACAGAagcAGCCACATATGTAAAACCCAGA
pCDNA3.1-AKT-WT-HA-Forward	agacccaagctggctagcatgATGAGCGACGTGGCTATTGTGA
pCDNA3.1-AKT-WT-HA-Reverse	aacatcgtatgggtaaccggtGGCCGTGCCGCTGGCCGAGTAGG
pCDNA3.1-AKT-P470A-HA-Forward	CCACTTCCgctAGTTCTCCTACTCGGCCAGCG
pCDNA3.1-AKT-P470A-HA-Reverse	GAGAACTagcGGAAGTGGGGCCTGCGCTCGCT
pCDH-mTOR-Flag-Forward	acctccatagaagattctagaATGCTTGGAACCGGACCTG
pCDH-mTOR-Flag-Reverse	atccgatttaaattcgaattcCCAGAAAGGGCACCAGCC
pCDH-mTOR-P2341A-Flag-Forward	TAGACACgctTCCAACCTGATGCTGGACCGTC
pCDH-mTOR-P2341A-Flag-Reverse	GGTTGGAagcGTGTCTATCTCCCAGGCCTAAA
pGEX-4T-2-P4HA2-GST-Forward	gatctggttccgcgtggatccATGAAACTCTGGGTGTCTGCATT
pGEX-4T-2-P4HA2-GST-Reverse	tcagtcagtcacgatgcggccgcGTCAACTTCTGTTGATCCACAAGG
pGEX-4T-2-S6K-GST-Forward	gatctggttccgcgtggatccATGAGGCGACGAAGGAGGCGGG
pGEX-4T-2-S6K-GST-Reverse	tcagtcagtcacgatgcggccgcTAGATTCATACGCAGGTGCTCT
pGEX-4T-2-AKT-GST-Forward	gatctggttccgcgtggatccATGAGCGACGTGGCTATTGTGA
pGEX-4T-2-AKT-GST-Reverse	tcagtcagtcacgatgcggccgcGGCCGTGCCGCTGGCCGAGTAG
siRNAs§	Sequence, 5' - 3'
si-NC	UUCUCCGAACGUGUCACGUTT
si-P4HA1-1	GGAAACCGUAAUCCUAAAU
si-P4HA1-2	GAUAAAGUCUCUGUUCUAG
shRNAs†	Sequence, 5' - 3'
sh-NC	CCGGTTCTCCGAACGTGTCACGTTTCTCGAGAAACGTGACACGTTCGGAGAATTTTTG
sh-P4HA2-1	CCGGGCCGAATTCTTCACCTCTATTCTCGAGAATAGAGGTGAAGAATTCGGCTTTTG
sh-P4HA2-2	CCGGGCAGTCTCTGAAAGAGTACATCTCGAGATGTACTCTTTCAGAGACTGCTTTTTG
sh-P4HB	CCGGGAGGTGAAATCAAGACTCACATCTCGAGATGTGAGTCTTGATTTCACCTTTTTG
§ siRNAs: small interfering RNAs.
† shRNAs: short-hairpin RNAs.
